# Supplementary material for: Ethnographic meta-analysis shows that thermoregulation activities predict needle and awl use in North America
Source: PLoS One. 2026 Mar 5;21(3):e0343888. doi: 10.1371/journal.pone.0343888 (PMC12962513; doi:10.1371/journal.pone.0343888)
Supplement: S1 Table — (CSV) [file pone.0343888.s001.csv]

Indigenous Group	Keyword	Material Type	Tool Type	Ethnographic Source	Geographic Location	Publication Citation	Page Number	Quote	Summarized Funtion Use	Seasonality	Coded Activity	Notes	WorldClim MTCM (Degrees C)	Number of Documents	Latitude	Longitude
Aleut	"bone awl"	bone	awl	eHRAF World Cultures	Arctic and Subarctic	Collins,_Henry_Bascom._1945._The_Islands_and_Their_People._InThe_Aleutian_Islands:_Their_People_and_Natural_History:_(With_Keys_for_the_Identification_of_the_Birds_and_Plants)_by_Henry_B._Collins,_Jr.,_Austin_H._Clark,_Egbert_H._Walker,_1_30._City_Of_Washington:_Smithsonian_Institution._https://ehrafworldcultures.yale.edu/cultures/na06/documents/025.	27	"The women were no less skillful artisans in their own sphere, particularly in sewing and weaving. Their was the laborious and difficult task of making the skin garments, from the cleaning and preparing of the skins to the final sewing. The skins for parkas—bird skins for men, and seal and sea otter for women—were soaked in a wooden tub containing urine, which the Aleuts also used instead of soap…	Bone awls with sharp points used to make holes in skins for the parkas	Winter	Clothing		-5.900000095	62	-161.633283	55.59836219
Aleut	"bone awl"	bone	awl	eHRAF World Cultures	Arctic and Subarctic	Laughlin,_William_S._1980._Aleuts,_Survivors_of_the_Bering_Land_Bridge._InCase_Studies_in_Cultural_Anthropology,_vii,_151._New_York:_Holt,_Rinehart,_and_Winston._https://ehrafworldcultures.yale.edu/document?id=na06_071.	85	"Plant foods were a small but important part of the Aleut diet. Unfortunately, plants leave no skeletons. Fortunately, the root digger, a curved shaft of whalebone, that was sometimes decorated, continued in use and the archeological specimens were easily identified. The use of invertebrates—sea urchins, limpets, whelks, clams, mussels, and chitons—is established by the presence of invertebrate s…	Using bird bone awls with broad ends to pry meat from the shellfish	NA	Foodways	Removing shellfish	-5.900000095	62	-161.633283	55.59836219
Aleut	"bone needle"	bone	needle	eHRAF World Cultures	Arctic and Subarctic	Alexander,_Fred._1949._A_Medical_Survey_of_the_Aleutian_Islands_(1948)._InThe_New_England_Journal_of_Medicine,_Vol._240:1035_40._Boston:_Massachusetts_Medical_Society._https://ehrafworldcultures_yale_edu.libproxy.uwyo.edu/cultures/na06/documents/028.	1039	"Owing to the rocky terrain, many bare feet of the Aleuts were cut by sharp stones, and it was not usual to see one man, using a bone needle and sinew, sewing up the wound of another while the patient sat complacently holding his foot in position."	Sewing wounded feet cut by sharp rocks	NA	Medical	Stitches	-5.900000095	62	-161.633283	55.59836219
Aleut	awl	bone	awl	eHRAF World Cultures	Arctic and Subarctic	Quimby,_George_Irving._1944._Aleutian_Islanders:_Eskimos_of_the_North_Pacific._In_._Chicago_:_Chicago_Natural_History_Museum._https://ehrafworldcultures.yale.edu/cultures/na06/documents/060.	20	"“The women prepared skins with knives and scrapers made of chipped stone (Plate 6, Figs. 10, 11) and sewed skin clothing, Bagss, boat coverings, and the like with bone awls and needles (Fig. 6, c, d, h l ) and sinew thread. Aleut needles (Fig. 6, n ) did not have eyes. Instead, there was a tiny groove in the head of the needle to which the thread was tied. When not in use, needles were kept in c…	Using bone awls to sew clothing, Bagss, and boat coverings.	NA	Boat Covering		-5.900000095	62	-161.633283	55.59836219
Aleut	needle	unknown	needle	eHRAF World Cultures	Arctic and Subarctic	Laughlin,_William_S._1980._Aleuts,_Survivors_of_the_Bering_Land_Bridge._InCase_Studies_in_Cultural_Anthropology,_vii,_151._New_York:_Holt,_Rinehart,_and_Winston._https://ehrafworldcultures.yale.edu/document?id=na06_071.	145	"Acupuncture: Treatment of diseases by thrusting needles into body. Fixed points were traditionally used and places indicated by immediate disease variation. Regular blood letting was also practiced…"	Use of needle for acupuncture	NA	Medical	Acupuncture	-5.900000095	62	-161.633283	55.59836219
Aleut	"bone awl"	bone	awl	eHRAF World Cultures	Arctic and Subarctic	Shade,_Charles_I._1949._Ethnological_Notes_on_the_Aleuts._In_._S.L._:_s.n._._https://ehrafworldcultures.yale.edu/cultures/na06/documents/017.	48	"Pointed bird bone awls were used to remove shell fish from their shells, except that for limpets an empty limpet shell was preferred.”	Awls made from bird bone used to remove shellfish from their shells	NA	Foodways	Removing shellfish	-5.900000095	62	-161.633283	55.59836219
Aleut	"bone needle"	bone	needle	eHRAF World Cultures	Arctic and Subarctic	Jochelson,_Waldemar._1933._History,_Ethnology,_and_Anthropology_of_the_Aleut._InPublication,_v,_91._Washington:_Carnegie_institution_of_Washington._https://ehrafworldcultures_yale_edu.libproxy.uwyo.edu/cultures/na06/documents/002.	11	"They pass with bare feet over high rocky mountains, sometimes covered with snow, and when the feet or another part of the body are hurt or cut by sharp rock, they hold the wound by the hand and another man sews it with a bone needle, threading the needle by a sinew, and so daringly performs the operation as if he were working on a piece of leather. The paient himself sits smiling and holds the w…	Sewing wounded feet cut by sharp rocks	Summer/Winter	Medical	Stitches	-5.900000095	62	-161.633283	55.59836219
Aleut	needle	metal	needle	eHRAF World Cultures	Arctic and Subarctic	Laughlin,_William_S._1980._Aleuts,_Survivors_of_the_Bering_Land_Bridge._InCase_Studies_in_Cultural_Anthropology,_vii,_151._New_York:_Holt,_Rinehart,_and_Winston._https://ehrafworldcultures_yale_edu.libproxy.uwyo.edu/document?id=na06_071.	128	"It is interesting that Glotov describes his first encounter with Umnak Aleuts in 1759 with careful attention to the details of his wounds. The Cossack S. T. Ponomarev and the group leader S. G. Glotov encountered the Umnak Aleuts in 1759 on the Pacific side of the island some 10 kilometers north of Nikolski. Upon their arrival, the Aleuts met them with darts and lances with chipped stone points …	Russians giving the Indigenous people gifts including a needle	NA	Toolkit		-5.900000095	62	-161.633283	55.59836219
Aleut	"bone needle"	bone	needle	eHRAF World Cultures	Arctic and Subarctic	Coxe,_William._1804._Account_of_the_Russian_Discoveries_between_Asia_and_America._In_._London:_Cadell_and_Davies._https://ehrafworldcultures_yale_edu.libproxy.uwyo.edu/cultures/na06/documents/004.	254	"Sew with bone neeles, and thread of fish guts, fastening their work to the ground before them with bodkins."	Sewing with fish guts	NA	Clothing		-5.900000095	62	-161.633283	55.59836219
Aleut	needle	unknown	needle	eHRAF World Cultures	Arctic and Subarctic	Marsh,_Gordon_H._n.d._//._Human_Anatomical_Terms_among_the_Aleutian_Islanders._In_._S.L._:_s.n._._https://ehrafworldcultures.yale.edu/cultures/na06/documents/053.	1	"“The Aleutian Islanders are unique, not only among the indigenous tribes of Alaska but even among all so called primitive populations in the world, for their extensive interest in and knowledge of human anatomy. European explorers and those who lived among the Aleuts have earlier referred to this anatomical knowledge. For instance, Feodor Lütke, who voyaged to the Fox Islands in 1827, wrote in h…	Acupuncture, or insertion of needles into living tissue for remedial purposes.	NA	Medical	Acupuncture	-5.900000095	62	-161.633283	55.59836219
Aleut	bone needle (no quotations)	bone	needle	eHRAF World Cultures	Arctic and Subarctic	Cook,_James._1785._A_Voyage_to_the_Pacific_Ocean:_Undertaken,_by_the_Command_of_His_Majesty,_for_Making_Discoveries_in_the_Northern_Hemisphere._Performed_under_the_Direction_of_Captains_Cook,_Clerke,_and_Gore,_in_His_Majestys_Ships_the_Resolution_and_Discovery;_in_the_Years_1776,_1777,_1778,_1779,_and_1780_…._In_._London:_G._Nicol_and_T._Cadell._https://ehrafworldcultures_yale_edu.libproxy.uwyo.e…	512	"They did not seem to wish for more iron, or to want any other instruments, except sewing needles, their own being made of bone. With these they not only sew their canoes, and make their clothes, but also very curious embroidery. Instead of thread, they use the fibres of sinews, which they split to the thickness which each sort of work requires. All sewing is performed by the women. They are the …	Description of women using bone needles to create clothing, boats, shoes, and baskets and mats	NA	Shoes		-5.900000095	62	-161.633283	55.59836219
Aleut	"bone awl"	bone	awl	eHRAF World Cultures	Arctic and Subarctic	Jochelson,_Waldemar._1925._Archaeological_Investigations_in_the_Aleutian_Islands._In_Publication,_ix,_145._Washington:_Carnegie_Institution_of_Washington._https://ehrafworldcultures.yale.edu/cultures/na06/documents/010.	92	" LSS: Plate 28 opposite page 92 illustrates specimens of bone awls, needles, and chisels. The author's explanatory notes are sumarized below."	Description of a figure illustrating bone awls, needes, and chisels.	NA	Toolkit		-5.900000095	62	-161.633283	55.59836219
Aleut	bone needle (no quotations)	bone	needle	eHRAF World Cultures	Arctic and Subarctic	Sarychev,_Gavriil_Andreevich._1806._Account_of_a_Voyage_of_Discovery_to_the_North_East_of_Siberia,_the_Frozen_Ocean,_and_the_North_East_Sea:_Volume_II._In_._London:_Printed_for_R._Phillips_by_J._G._Barnard._https://ehrafworldcultures_yale_edu.libproxy.uwyo.edu/cultures/na06/documents/007.	8	"Every female occupies a distinct division, LSS: of the house and is mostly busied in making mats, sacks, or baskets, which task she executes with amazing dexterity. These baskets, &c. are made of the longest blades of grass previously dried, and for the finer works, split into slips. In this process, she uses no other instrument but her fingers: with the nail of her fore finger, which she suffer…	Use of bone needles to sew animal skin into clothing	NA	Clothing		-5.900000095	62	-161.633283	55.59836219
Aleut	needle	metal	needle	eHRAF World Cultures	Arctic and Subarctic	Laughlin,_William_S._1980._Aleuts,_Survivors_of_the_Bering_Land_Bridge._InCase_Studies_in_Cultural_Anthropology,_vii,_151._New_York:_Holt,_Rinehart,_and_Winston._https://ehrafworldcultures_yale_edu.libproxy.uwyo.edu/document?id=na06_071.	130	"Needles and awls, kettles, knives and axes, cloth and beads, tobacco, and tea were offered as gifts to the Aleuts and in barter for skins. The Aleut men immediately appreciated knives and axes, though with the qualification that they used the axes like adzes, a habit that persisted well into the nineteenth century. Swords, muskets, and lances (iron tipped) did not move between the two groups. Sw…	Needles and other tools gifted to the Aleuts from the Russians	NA	Toolkit		-5.900000095	62	-161.633283	55.59836219
Aleut	needle	metal	needle	eHRAF World Cultures	Arctic and Subarctic	Innokentii,_Metropolitan_of_Moscow,_Saint,_Kolomna,_Rossiisko_amerikanskaia_kompaniia,_B._Keen,_and_Assya_Kardinelowska._1840._Notes_on_the_Islands_of_the_Unalaska_District._In_._St._Petersburg:_Russian_American_Company._https://ehrafworldcultures.yale.edu/cultures/na06/documents/001.	245	"The implements of the present day Aleuts are twofold, that is, the old and the new, Of the new implements, those in greatest use are the following: the axe, rifle, knife, needles and other minor implements. Some of them know how to use the carpenters's and locksmith's tools."	Needles included in present day Aleut toolkit	NA	Toolkit		-5.900000095	62	-161.633283	55.59836219
Aleut	bone needle (no quotations)	bone	needle	eHRAF World Cultures	Arctic and Subarctic	Veltre,_Douglas_William._2006._Culture_Summary:_Aleut._New_Haven,_Conn.:_HRAF._https://ehrafworldcultures_yale_edu.libproxy.uwyo.edu/document?id=na06_000.	3	"Prior to Russian contact, Aleut material culture consisted primarily of tools manufactured from local stone and sea mammal and bird bone."	Description of tools used prior to Russian contact, including bone needles	NA	Toolkit		-5.900000095	62	-161.633283	55.59836219
Aleut	"bone needle"	bone	needle	eHRAF World Cultures	Arctic and Subarctic	Laughlin,_William_S._1980._Aleuts,_Survivors_of_the_Bering_Land_Bridge._InCase_Studies_in_Cultural_Anthropology,_vii,_151._New_York:_Holt,_Rinehart,_and_Winston._https://ehrafworldcultures_yale_edu.libproxy.uwyo.edu/document?id=na06_071.	55	"The best thread was sinew taken from the back and tail of a whale and from caribou. Kept in chunks or billets of a cubit or so in length, a single fiber, smaller than our number 50 thread, was teased out and inserted into the eye of a very small bone needle. This lead fiber served to draw out a larger thread of several fibers twisted into a tough thread. With this, the thin strips of intestine c…	Sewing kamleika or waterproof parka with a drawstring about the hood; waterproof boots from the flipper of a sea lion, birdskin, and the esophogus and gullet of the hair seal or sea lion; and socks made from dried grass. Sinew included whale or caribou.	Winter	Clothing		-5.900000095	62	-161.633283	55.59836219
Aleut	"bone needle"	bone	needle	eHRAF World Cultures	Arctic and Subarctic	Laughlin,_William_S._1980._Aleuts,_Survivors_of_the_Bering_Land_Bridge._InCase_Studies_in_Cultural_Anthropology,_vii,_151._New_York:_Holt,_Rinehart,_and_Winston._https://ehrafworldcultures_yale_edu.libproxy.uwyo.edu/document?id=na06_071.	55	"The best thread was sinew taken from the back and tail of a whale and from caribou. Kept in chunks or billets of a cubit or so in length, a single fiber, smaller than our number 50 thread, was teased out and inserted into the eye of a very small bone needle. This lead fiber served to draw out a larger thread of several fibers twisted into a tough thread. With this, the thin strips of intestine c…	Sewing kamleika or waterproof parka with a drawstring about the hood; waterproof boots from the flipper of a sea lion, birdskin, and the esophogus and gullet of the hair seal or sea lion; and socks made from dried grass. Sinew included whale or caribou.	Winter	Shoes		-5.900000095	62	-161.633283	55.59836219
Aleut	"bone needle"	bone	needle	eHRAF World Cultures	Arctic and Subarctic	Pallas,_Peter_Simon,_and_James_R._(James_Raymond)_Masterson._1948._Berings_Successors,_1745_1780._In_._Seattle:_Univ._of_Washington_Press._https://ehrafworldcultures_yale_edu.libproxy.uwyo.edu/cultures/na06/documents/043.	44	"The women dress in hides of sea otters and young sea bears and make themselves very elegant, neatly embroidered headgear, some like skullcaps with a tassel of reindeer hair colored red, others like grenadiers' caps, still others like helmets with a projecting painted point. Such handsome head ornaments have been brought particularly from Kadiak, where the islanders also receive from the mainland…	Sewing caps for head gear	NA	Clothing		-5.900000095	62	-161.633283	55.59836219
Aleut	"bone awl"	bone	awl	eHRAF World Cultures	Arctic and Subarctic	Hrdlicka,_Ales._1945._The_Aleutian_and_Commander_Islands_and_Their_Inhabitants._In_._Philadelphia:_Wistar_Institute_of_Anatomy_and_Biology._https://ehrafworldcultures.yale.edu/cultures/na06/documents/023.	68	"Both the Aleut and the Pre Aleut deposits yielded many bone awls, and also some bone pins and bodkins. Jochelson (1925) illustrates some of the awls with annotations. We have recovered an especially large number of the characteristic awls made of wing bones of sea birds.”	Awls made from the wing bones of sea birds in the Aleut toolkit	NA	Toolkit		-5.900000095	62	-161.633283	55.59836219
Aleut	bone awl (no quotation)	bone	awl	eHRAF World Cultures	Arctic and Subarctic	Dall,_William_Healey._1880._Article_VI:_On_the_Remains_of_Later_Pre_Historic_Man_Obtained_from_Caves_in_the_Catherina_Archipelago,_Alaska_Territory,_and_Especially_from_the_Caves_of_the_Aleutian_Islands._InSmithsonian_Contributions_to_Knowledge,_21_22:35,_plates._Washington:_Smithsonian_Institution._https://ehrafworldcultures_yale_edu.libproxy.uwyo.edu/cultures/na06/documents/039.	14 15	"“When we recollect that the ancient Aleüt women worked with awls formed of bird's bones, ground on a stone, the delicacy and minuteness of their stitches becomes more wonderful still. In the present case the yoke LSS: of a parka found wrapping a mummy is an inch wide, exclusive of the fringe, and one of the strips is a quarter of an inch in width, leaving for the twelve other strips, of which it…	Awl used to create a parka from seal skin in burial context	NA	Clothing		-5.900000095	62	-161.633283	55.59836219
Aleut	"bone needle"	bone	needle	eHRAF World Cultures	Arctic and Subarctic	Innokentii,_Metropolitan_of_Moscow,_Saint,_Kolomna,_Rossiisko_amerikanskaia_kompaniia,_B._Keen,_and_Assya_Kardinelowska._1840._Notes_on_the_Islands_of_the_Unalaska_District._In_._St._Petersburg:_Russian_American_Company._https://ehrafworldcultures.yale.edu/cultures/na06/documents/001.	239 240	"The valuable objects of the former Aluets were….various ornaments of bone; bone needles for sewing (they were made from the wing bones of the albatross and in place of eyes had a small notch…"	Description of bone needles as valuable objects for the former Aleuts	NA	Toolkit		-5.900000095	62	-161.633283	55.59836219
Aleut	awl	bone	awl	eHRAF World Cultures	Arctic and Subarctic	Hrdlicka,_Ales._1945._The_Aleutian_and_Commander_Islands_and_Their_Inhabitants._In_._Philadelphia:_Wistar_Institute_of_Anatomy_and_Biology._https://ehrafworldcultures.yale.edu/cultures/na06/documents/023.	107	Whether the Aleuts, or their predecessors on the islands, ever domesticated any form is doubtful. There is no mention of it in the writings on the archipelago. All that is known is that, outside of their food value, the birds furnished the Aleut down and feathers for decoration, bones for needles, nose sticks, pins, awls, points; beaks for jinglets and rattles; and wings or whole skins for fetish…	Bone awls made from bird bone included in toolkit	NA	Toolkit		-5.900000095	62	-161.633283	55.59836219
Aleut	"bone awl"	bone	awl	eHRAF World Cultures	Arctic and Subarctic	Quimby,_George_Irving._1944._Aleutian_Islanders:_Eskimos_of_the_North_Pacific._In_._Chicago_:_Chicago_Natural_History_Museum._https://ehrafworldcultures.yale.edu/cultures/na06/documents/060.	20	"“The women prepared skins with knives and scrapers made of chipped stone (Plate 6, Figs. 10, 11) and sewed skin clothing, Bagss, boat coverings, and the like with bone awls and needles (Fig. 6, c, d, h l ) and sinew thread. Aleut needles (Fig. 6, n ) did not have eyes. Instead, there was a tiny groove in the head of the needle to which the thread was tied. When not in use, needles were kept in c…	Using bone awls to sew clothing, Bagss, and boat coverings.	NA	Clothing		-5.900000095	62	-161.633283	55.59836219
Aleut	awl	bone	awl	eHRAF World Cultures	Arctic and Subarctic	Quimby,_George_Irving._1944._Aleutian_Islanders:_Eskimos_of_the_North_Pacific._In_._Chicago_:_Chicago_Natural_History_Museum._https://ehrafworldcultures.yale.edu/cultures/na06/documents/060.	20	"“The women prepared skins with knives and scrapers made of chipped stone (Plate 6, Figs. 10, 11) and sewed skin clothing, Bagss, boat coverings, and the like with bone awls and needles (Fig. 6, c, d, h l ) and sinew thread. Aleut needles (Fig. 6, n ) did not have eyes. Instead, there was a tiny groove in the head of the needle to which the thread was tied. When not in use, needles were kept in c…	Using bone awls to sew clothing, Bagss, and boat coverings.	NA	Bags		-5.900000095	62	-161.633283	55.59836219
Aleut	needle	ivory	needle	eHRAF World Cultures	Arctic and Subarctic	Hrdlicka,_Ales._1945._The_Aleutian_and_Commander_Islands_and_Their_Inhabitants._In_._Philadelphia:_Wistar_Institute_of_Anatomy_and_Biology._https://ehrafworldcultures.yale.edu/cultures/na06/documents/023.	589 590	"The most significant single article found in any sewing box was a roll of bird skin with the feathers still attached. In this five ivory needles of varying sizes were stuck ready for use. They are from 1 1/2 to 2 1/2 inches long and all have notched ends for threading instead of the later perforated eye."	Ivory needle included in the sewing toolkit	NA	Toolkit		-5.900000095	62	-161.633283	55.59836219
Aleut	"bone needle"	bone	needle	eHRAF World Cultures	Arctic and Subarctic	Jochelson,_Waldemar._1925._Archaeological_Investigations_in_the_Aleutian_Islands._InPublication,_ix,_145._Washington:_Carnegie_Institution_of_Washington._https://ehrafworldcultures_yale_edu.libproxy.uwyo.edu/cultures/na06/documents/010.	91	"Ancient Aleut bone needles had not perforations; the thread was tied to a notch in the upper end. A flat point made of a bir'd breast bone. The Aleut suggested that it was a point used for a fish spear used by children to catch trout."	Bone needle made from bird bone, no perforations, used for fishing.	NA	Fishing		-5.900000095	62	-161.633283	55.59836219
Aleut	"bone needle"	bone	needle	eHRAF World Cultures	Arctic and Subarctic	Jochelson,_Waldemar._1925._Archaeological_Investigations_in_the_Aleutian_Islands._InPublication,_ix,_145._Washington:_Carnegie_Institution_of_Washington._https://ehrafworldcultures_yale_edu.libproxy.uwyo.edu/cultures/na06/documents/010.	91	“Bone needle ( cunkusix' ) used in sewing the cover of a skin boat to the rails of its frame, Length 98 mm.”	Sewing cover of skin boat to the rails of its frame	NA	Boat Covering		-5.900000095	62	-161.633283	55.59836219
Aleut	bone needle (no quotations)	bone	needle	eHRAF World Cultures	Arctic and Subarctic	Pallas,_Peter_Simon,_and_James_R._(James_Raymond)_Masterson._1948._Berings_Successors,_1745_1780._In_._Seattle:_Univ._of_Washington_Press._https://ehrafworldcultures_yale_edu.libproxy.uwyo.edu/cultures/na06/documents/043.	91	"The more a man catches at sea the more he possesses. The women make thread from sinews of whales and other animals. They make clothing and stockings for themselves and their men. They also make grass into mattresses, coverings, and little sacks of matting to hold all kinds of things. They make needles from bones of birds. They also wear shirts and silk, cotton, or linen scarfs. Anyone who has no…	Bone needles made from the bones of birds. Used to sew clothing, stockings, mattresses, coverings, and sacks of matting from both animal skins and plants.	NA	Bedding		-5.900000095	62	-161.633283	55.59836219
Aleut	awl	bone	awl	eHRAF World Cultures	Arctic and Subarctic	Hrdlicka,_Ales._1945._The_Aleutian_and_Commander_Islands_and_Their_Inhabitants._In_._Philadelphia:_Wistar_Institute_of_Anatomy_and_Biology._https://ehrafworldcultures.yale.edu/cultures/na06/documents/023.	109 110, 457	“In our own excavations in the islands we found many bird skulls and bones, as well as bird bone spoons,awlsand points. Our most interesting finds in this line, however, were made in the caves, especially in the warm cave on Kagamil. In a wooden dish in that cave was the feathered skin of a brown hawk; in another such dish there were 18 dried wings of the rosy finch; dried wings were with the mum…	Awls from bird wing bone recovered from toolkit	NA	Toolkit		-5.900000095	62	-161.633283	55.59836219
Aleut	needle	unknown	needle	eHRAF World Cultures	Arctic and Subarctic	Jochelson,_Waldemar._1933._History,_Ethnology,_and_Anthropology_of_the_Aleut._InPublication,_v,_91._Washington:_Carnegie_institution_of_Washington._https://ehrafworldcultures.yale.edu/cultures/na06/documents/002.	22 23	"“Of the Atka Aleut, Veniaminov (III, pp. 18 19) relates that iron and 23 copper objects were found on the shores long before the arrival of the Russians. Evidently the iron objects came from the wreckings of European or Japanese ships. We have referred above to an Aleut tradition quoted by Veniaminov which tells of a ship which brought iron to them. Japanese ships were often wrecked near Kamchat…	Russians giving the Indigenous people gifts including a needle	NA	Toolkit		-5.900000095	62	-161.633283	55.59836219
Aleut	bone needle (no quotations)	bone	needle	eHRAF World Cultures	Arctic and Subarctic	Sauer,_Martin._1802._An_Account_of_a_Geographical…_Expedition_to_…_Russia._In_._London:_s.n._._https://ehrafworldcultures_yale_edu.libproxy.uwyo.edu/cultures/na06/documents/016.	156 157	"Their instruments and utensils are all made with amazing beauty, and the exactest symmetry; the needles with which they sew their clothes and embroider are made of the wing bone of the gull, with a very nice cut round the thicker end, instead of an eye, to which they tie the thread so skilfully, that it follows the needle without any obstruction. Thread they make of the 157 sinews of the seal, a…	Description of how clothes are embroidered with eyeless bone needles made from the wings of a gull.	NA	Clothing		-5.900000095	62	-161.633283	55.59836219
Aleut	"bone needle"	bone	needle	eHRAF World Cultures	Arctic and Subarctic	Lantis,_Margaret._1970._The_Aleut_Social_System:_1750_to_1810,_from_Early_Historical_Sources._InEthnohistory_in_Southwestern_Alaska_and_the_Southern_Yukon;_Method_and_Content_by_Robert_E._Ackerman_and_Others,_139_301._Lexington:_University_Press_of_Kentucky._https://ehrafworldcultures.yale.edu/document?id=na06_074.	272	"The most highly prized articles among the ancient Aleuts were: the best bidarkas with ornamented bow and painted paddles; stone knives and daggers; a wooden helmet decorated with sea lion bristles and many colored stones; good spears and lances, etc. Of clothing they had trimmed parkas and finely stitched kamleikas, and female clothing—and ornaments—sea otter or fur seal parkas, finely plaited g…	Sewing trimmed parkas and kamleikas, sear otter or fur parkas, finely plaited grass mats. These were considered prized articles among the ancient Aluets. Sewn with a bone needle made from the wing bones of the albatross.	NA	Clothing		-5.900000095	62	-161.633283	55.59836219
Aleut	needle	unknown	needle	eHRAF World Cultures	Arctic and Subarctic	Laughlin,_William_S._1980._Aleuts,_Survivors_of_the_Bering_Land_Bridge._InCase_Studies_in_Cultural_Anthropology,_vii,_151._New_York:_Holt,_Rinehart,_and_Winston._https://ehrafworldcultures_yale_edu.libproxy.uwyo.edu/document?id=na06_071.	52	"Women tended the lamps, though a man might do so, if necessary. In this case, he was careful to use sticks to move the moss wick and he carefully avoided direct contact with the sea mammal oil. Women owned the lamps, though they were made by men. This is probably related to their ownership of houses or of cubicles within the larger houses. In addition to the lamps, the women owned all the furnit…		NA	Toolkit		-5.900000095	62	-161.633283	55.59836219
Aleut	needle	unknown	needle	eHRAF World Cultures	Arctic and Subarctic	Laughlin,_William_S._1980._Aleuts,_Survivors_of_the_Bering_Land_Bridge._InCase_Studies_in_Cultural_Anthropology,_vii,_151._New_York:_Holt,_Rinehart,_and_Winston._https://ehrafworldcultures_yale_edu.libproxy.uwyo.edu/document?id=na06_071.	86	"Skin dressing tools prominently included chipped stone semilunar blades and many chipped stone blades that were simply a point made by chipping two edges of a piece of basalt without continuing on around to form a chipped back or handle area. The semilunar forms were often called ulus in the Eskimo tradition. These tools were used by women who did the skin working, but women also used such knive…	Use of needle to sew clothing and boat covers	NA	Clothing		-5.900000095	62	-161.633283	55.59836219
Aleut	needle	unknown	needle	eHRAF World Cultures	Arctic and Subarctic	Laughlin,_William_S._1980._Aleuts,_Survivors_of_the_Bering_Land_Bridge._InCase_Studies_in_Cultural_Anthropology,_vii,_151._New_York:_Holt,_Rinehart,_and_Winston._https://ehrafworldcultures_yale_edu.libproxy.uwyo.edu/document?id=na06_071.	86	"Skin dressing tools prominently included chipped stone semilunar blades and many chipped stone blades that were simply a point made by chipping two edges of a piece of basalt without continuing on around to form a chipped back or handle area. The semilunar forms were often called ulus in the Eskimo tradition. These tools were used by women who did the skin working, but women also used such knive…	Use of needle to sew clothing and boat covers	NA	Boat Covering		-5.900000095	62	-161.633283	55.59836219
Aleut	awl	bone	awl	eHRAF World Cultures	Arctic and Subarctic	Jochelson,_Waldemar._1925._Archaeological_Investigations_in_the_Aleutian_Islands._InPublication,_ix,_145._Washington:_Carnegie_Institution_of_Washington._https://ehrafworldcultures.yale.edu/cultures/na06/documents/010.	91	From Hala?ca, Atka Island. f (1530). A smallawlmade of the leg bone of a sea parrot. From Uglu?dax', Umnak Island. g (934) and h (1251). Unfinished points of hooks for fishing sculpins, without barbs. g was found in Cave 2, Atxa?lax', Atka Island, and h at Ukix, Umnak Island.”	Awl made from the leg bone of a sea parrot.	NA	Toolkit		-5.900000095	62	-161.633283	55.59836219
Aleut	needle	unknown	needle	eHRAF World Cultures	Arctic and Subarctic	Jochelson,_Waldemar._1933._History,_Ethnology,_and_Anthropology_of_the_Aleut._InPublication,_v,_91._Washington:_Carnegie_institution_of_Washington._https://ehrafworldcultures.yale.edu/cultures/na06/documents/002.	1	"September 27 (of the old style, as everywhere in this article), 1760, the ship left the mouth of the Kamchatka River for a sea voyage. After two days it reached ‘Komandorsky Island, i.e. Bering's Island…. June 24, 1761, they started out to sea, passed the Copper Island, which lies but about 100 miles from the Bering Island, and on August 6 landed on the Attu Island, the westernmost of the Aleuti…	Arrival of Russians to the the Aleut, who gave them gifts includng a needle	NA	Gifts		-5.900000095	62	-161.633283	55.59836219
Aleut	needle	unknown	needle	eHRAF World Cultures	Arctic and Subarctic	Jochelson,_Waldemar._1933._History,_Ethnology,_and_Anthropology_of_the_Aleut._InPublication,_v,_91._Washington:_Carnegie_institution_of_Washington._https://ehrafworldcultures.yale.edu/cultures/na06/documents/002.	20	Discoveries between Asia and America, London, 1780, p. 257 (Compare also p. 169). His work appeared later in German: W. Cox, Die neuen Entdeckungen der Russen zwischen Asien und America, Frankfurt and Leipzig, 1783. ) who was the first to publish an account of the visits by Krenitzyn and Levashov in 1768 to the islands Umnak and Unalaska and the western part of the Alaskan peninsula, tells that t…	Skin punctured with needles and then paint rubbed into the punctured areas to create designs	NA	Tattooing		-5.900000095	62	-161.633283	55.59836219
Aleut	bone needle (no quotations)	bone	needle	eHRAF World Cultures	Arctic and Subarctic	Coxe,_William._1804._Account_of_the_Russian_Discoveries_between_Asia_and_America._In_._London:_Cadell_and_Davies._https://ehrafworldcultures_yale_edu.libproxy.uwyo.edu/cultures/na06/documents/004.	114 117	"Soon after landing, they found in an adjacent hut the bodies of two inhabitants, who were probably killed in the last encounter. In their way the Russians were met by an old woman who had been taken prisoner, and set at liberty. She was accompanied with thirty four islanders of both sexes, dancing to the sound of a drum, and brought a present of coloured earth. Pieces of cloth, thimbles, and nee…	Encounter between the Russians and the Aleut. Two bodies who were killed in a previous encounter and an old woman who was taken as prisoner. Later, the two Russians found the natives among the rocks and interviewed them. They were observed to have hatchets from sharpened stone, and bone needles.	Fall	Toolkit		-5.900000095	62	-161.633283	55.59836219
Aleut	bone needle (no quotations)	bone	needle	eHRAF World Cultures	Arctic and Subarctic	Pallas,_Peter_Simon,_and_James_R._(James_Raymond)_Masterson._1948._Berings_Successors,_1745_1780._In_._Seattle:_Univ._of_Washington_Press._https://ehrafworldcultures_yale_edu.libproxy.uwyo.edu/cultures/na06/documents/043.	91	"The more a man catches at sea the more he possesses. The women make thread from sinews of whales and other animals. They make clothing and stockings for themselves and their men. They also make grass into mattresses, coverings, and little sacks of matting to hold all kinds of things. They make needles from bones of birds. They also wear shirts and silk, cotton, or linen scarfs. Anyone who has no…	Bone needles made from the bones of birds. Used to sew clothing, stockings, mattresses, coverings, and sacks of matting from both animal skins and plants.	NA	Clothing		-5.900000095	62	-161.633283	55.59836219
Aleut	awl	bone	awl	eHRAF World Cultures	Arctic and Subarctic	Jochelson,_Waldemar._1925._Archaeological_Investigations_in_the_Aleutian_Islands._InPublication,_ix,_145._Washington:_Carnegie_Institution_of_Washington._https://ehrafworldcultures.yale.edu/cultures/na06/documents/010.	120 121	The close cultural connection between the Aleut and the Eskimo has been remarked before. It should be added that the typical large woman's slate tailoring knife called u'lu occurred in all the excavations on the Aleutian Islands. The Aleut called it iga'dax?. 121 The methods of ornamentation of bone objects, by engraving with stone gravers andawls, notches, parallel lines, dots, zigzags, circles,…	Awls used to create ornamentation of bone objects	NA	Art		-5.900000095	62	-161.633283	55.59836219
Aleut	"bone needle"	bone	needle	eHRAF World Cultures	Arctic and Subarctic	Lantis,_Margaret._1970._The_Aleut_Social_System:_1750_to_1810,_from_Early_Historical_Sources._InEthnohistory_in_Southwestern_Alaska_and_the_Southern_Yukon;_Method_and_Content_by_Robert_E._Ackerman_and_Others,_139_301._Lexington:_University_Press_of_Kentucky._https://ehrafworldcultures.yale.edu/document?id=na06_074.	272	"The most highly prized articles among the ancient Aleuts were: the best bidarkas with ornamented bow and painted paddles; stone knives and daggers; a wooden helmet decorated with sea lion bristles and many colored stones; good spears and lances, etc. Of clothing they had trimmed parkas and finely stitched kamleikas, and female clothing—and ornaments—sea otter or fur seal parkas, finely plaited g…	Sewing trimmed parkas and kamleikas, sear otter or fur parkas, finely plaited grass mats. These were considered prized articles among the ancient Aluets. Sewn with a bone needle made from the wing bones of the albatross.	NA	Mats		-5.900000095	62	-161.633283	55.59836219
Aleut	"bone needle"	bone	needle	eHRAF World Cultures	Arctic and Subarctic	Bank,_Ted._1953._Botanical_and_Ethnological_Studies_in_the_Aleutian_Islands:_II._Health_and_Medical_Lore_of_the_Aleuts.Papers_of_the_Michigan_Academy_of_Science,_Arts,_and_LettersVol._38:_415_32._https://ehrafworldcultures.yale.edu/document?id=na06_067.	423	"The medicine men practiced surgery with bone nedles and sinew, and even deep wounds were sutured with no exhibition of pain by the patient. To show dismay uopn such occasions was evidence of weakness and poor character."	Suturing deep wounds and/or performing surgery with the bone needles and sinew.	NA	Medical	Stitches	-5.900000095	62	-161.633283	55.59836219
Aleut	needle	unknown	needle	eHRAF World Cultures	Arctic and Subarctic	Coxe,_William._1804._Account_of_the_Russian_Discoveries_between_Asia_and_America._In_._London:_Cadell_and_Davies._https://ehrafworldcultures.yale.edu/cultures/na06/documents/004.	114 117	"“ LSS: The following passage is a description of the experiences of Nevdsikof on the Near Islands in 1745. On the 25th several inhabitants appearing on the coast, the pilot rowed towards shore in the small boat, with an intention to land; but, observing their numbers increase to about an hundred, he was afraid of venturing, although they beckoned to him. He contented himself, therefore, with fli…	Russians giving the Indigenous people gifts including a needle	NA	Toolkit		-5.900000095	62	-161.633283	55.59836219
Aleut	bone needle (no quotations)	bone	needle	eHRAF World Cultures	Arctic and Subarctic	Jones,_Dorothy_Miriam._1976.Aleuts_in_Transition:_A_Comparison_of_Two_Villages._Seattle:_Published_for_the_Institute_of_Social,_Economic_and_Government_Research,_University_of_Alaska,_University_of_Washington_Press._https://ehrafworldcultures_yale_edu.libproxy.uwyo.edu/document?id=na06_073.	12	"Birds and mammals were the source of clothing and ornaments. Both sexes wore a dresslike garment reaching to the calf of the leg—the woman's of seal or sea otter skins, and the man's of bird skins. For protection from moisture, they wore hooded, waterproof garments made from sea lion guts, halibut bladder, or the skin of whale tongues. Aleut women sewed clothes with needles of bird bones and thr…	Use of needles made from bird bone to sew and embroider clothing. Additionally, use of these needles to tattoo their hands and faces.	NA	Tattooing		-5.900000095	62	-161.633283	55.59836219
Aleut	needle	bone	needle	eHRAF World Cultures	Arctic and Subarctic	Hrdlicka,_Ales._1945._The_Aleutian_and_Commander_Islands_and_Their_Inhabitants._In_._Philadelphia:_Wistar_Institute_of_Anatomy_and_Biology._https://ehrafworldcultures.yale.edu/cultures/na06/documents/023.	107	Whether the Aleuts, or their predecessors on the islands, ever domesticated any form is doubtful. There is no mention of it in the writings on the archipelago. All that is known is that, outside of their food value, the birds furnished the Aleut down and feathers for decoration, bones for needles, nose sticks, pins, awls, points; beaks for jinglets and rattles; and wings or whole skins for fetish…	Bone needles made from bird bone included in toolkit	NA	Toolkit		-5.900000095	62	-161.633283	55.59836219
Aleut	awl	bone	awl	eHRAF World Cultures	Arctic and Subarctic	Jochelson,_Waldemar._1925._Archaeological_Investigations_in_the_Aleutian_Islands._InPublication,_ix,_145._Washington:_Carnegie_Institution_of_Washington._https://ehrafworldcultures.yale.edu/cultures/na06/documents/010.	92	A.Awls1. Type axsilasix' (22 specimens) These were made of the wing bones of uriles. 2. Type igacim caglimagaca (3 specimens) These were used for splitting sinew into thread. “The perforation in the middle of the implement was made so that it could be hung on a thread from the left wrist. For use the implement was manipulated with the right hand. With thisawlas well as with the type called axsila…	Awls made from the wing bones of uriles or the albatrosses.	NA	Clothing		-5.900000095	62	-161.633283	55.59836219
Aleut	needle	unknown	needle	eHRAF World Cultures	Arctic and Subarctic	Langsdorff,_G._H._von_(Georg_Heinrich)._1817._Voyages_and_Travels_in_Various_Parts_of_the_World,_during_the_Years_1803,_1804,_1805,_1806,_and_1807._In_._Carlisle_Pa._:_Printed_by_George_Phillips._https://ehrafworldcultures.yale.edu/cultures/na06/documents/009.	340 341	"A good new made and well oiled leather canoe in fair and calm weather, or with a moderate wind, may remain constantly in the water twelve or fourteen days, without being injured, but if the weather be stormy, not more than six days at the utmost, as the seams of the leather are apt to give way, and let in the water. To keep the baidarkas in good condition, they should be drawn out of the water a…	Needle carried with the Aleuts in order to repair the canoe covering on hunting ventures	NA	Boat Covering		-5.900000095	62	-161.633283	55.59836219
Aleut	bone needle (no quotations)	bone	needle	eHRAF World Cultures	Arctic and Subarctic	Cook,_James._1785._A_Voyage_to_the_Pacific_Ocean:_Undertaken,_by_the_Command_of_His_Majesty,_for_Making_Discoveries_in_the_Northern_Hemisphere._Performed_under_the_Direction_of_Captains_Cook,_Clerke,_and_Gore,_in_His_Majestys_Ships_the_Resolution_and_Discovery;_in_the_Years_1776,_1777,_1778,_1779,_and_1780_…._In_._London:_G._Nicol_and_T._Cadell._https://ehrafworldcultures_yale_edu.libproxy.uwyo.e…	512	"They did not seem to wish for more iron, or to want any other instruments, except sewing needles, their own being made of bone. With these they not only sew their canoes, and make their clothes, but also very curious embroidery. Instead of thread, they use the fibres of sinews, which they split to the thickness which each sort of work requires. All sewing is performed by the women. They are the …	Description of women using bone needles to create clothing, boats, shoes, and baskets and mats	NA	Baskets		-5.900000095	62	-161.633283	55.59836219
Aleut	needle	unknown	needle	eHRAF World Cultures	Arctic and Subarctic	Coxe,_William._1804._Account_of_the_Russian_Discoveries_between_Asia_and_America._In_._London:_Cadell_and_Davies._https://ehrafworldcultures.yale.edu/cultures/na06/documents/004.	123 124	"“The inhabitants of these islands LSS: the Near Islands in 1750 did not appear to have ever before paid tribute; and seemed to be a kin to the Tschutski tribe, their womer being ornamented with different figures traced in the skin by means of needles, in the manner of that people, and of the Tungusians of Siberia. 124 They differed however from them, by having two small holes cut through the bot…	Women observed as being ornamented with different figured traced in the skin by needles. They also had small holes cut through the bottom of the underlip, through which they pass a bit of the sea horse tush, worked into the form of a tooth.	NA	Tattooing		-5.900000095	62	-161.633283	55.59836219
Aleut	bone needle (no quotations)	bone	needle	eHRAF World Cultures	Arctic and Subarctic	Collins,_Henry_Bascom._1945._The_Islands_and_Their_People._InThe_Aleutian_Islands:_Their_People_and_Natural_History:_(With_Keys_for_the_Identification_of_the_Birds_and_Plants)_by_Henry_B._Collins,_Jr.,_Austin_H._Clark,_Egbert_H._Walker,_1_30._City_Of_Washington:_Smithsonian_Institution._https://ehrafworldcultures_yale_edu.libproxy.uwyo.edu/cultures/na06/documents/025.	27	"The women were no less skillful artisans in their own sphere, particularly in sewing and weaving. Their was the laborious and difficult task of making the skin garments, from the cleaning and preparing of the skins to the final sewing. The skins for parkas—bird skins for men, and seal and sea otter for women—were soaked in a wooden tub containing urine, which the Aleuts also used instead of soap…	Use of needles made from small wing bones of gulls or other birds, used to sew parkas bird skins for men and sea otter or seal skin for women.	Winter	Clothing		-5.900000095	62	-161.633283	55.59836219
Aleut	needle	bone	needle	eHRAF World Cultures	Arctic and Subarctic	Quimby,_George_Irving._1944._Aleutian_Islanders:_Eskimos_of_the_North_Pacific._In_._Chicago_:_Chicago_Natural_History_Museum._https://ehrafworldcultures.yale.edu/cultures/na06/documents/060.	21	"“The women prepared skins with knives and scrapers made of chipped stone (Plate 6, Figs. 10, 11) and sewed skin clothing, Bagss, boat coverings, and the like with bone awls and needles (Fig. 6, c, d, h l ) and sinew thread. Aleut needles (Fig. 6, n ) did not have eyes. Instead, there was a tiny groove in the head of the needle to which the thread was tied. When not in use, needles were kept in c…	Using bone needles (and awls) to sew clothing, Bagss, and boat coverings.	NA	Bags		-5.900000095	62	-161.633283	55.59836219
Aleut	awl	stone	awl	eHRAF World Cultures	Arctic and Subarctic	Jochelson,_Waldemar._1933._History,_Ethnology,_and_Anthropology_of_the_Aleut._InPublication,_v,_91._Washington:_Carnegie_institution_of_Washington._https://ehrafworldcultures.yale.edu/cultures/na06/documents/002.	66 67	The geometrical patterns (notches, parallel lines, dots, zigzags, circles, etc.) engraved as ornamentations on bone objects with stone gravers andawlsare usually filled with paint of different colors and are like those of the Eskimo. The same Eskimo characters bear the present day Aleut realistic representation of animals on bone objects and the realistic carving in bone and wood. ( 1 1. See Arch…	Awls used to create ornamentation of bone objects	NA	Art		-5.900000095	62	-161.633283	55.59836219
Aleut	needle	bone	needle	eHRAF World Cultures	Arctic and Subarctic	Quimby,_George_Irving._1944._Aleutian_Islanders:_Eskimos_of_the_North_Pacific._In_._Chicago_:_Chicago_Natural_History_Museum._https://ehrafworldcultures.yale.edu/cultures/na06/documents/060.	21	"“The women prepared skins with knives and scrapers made of chipped stone (Plate 6, Figs. 10, 11) and sewed skin clothing, Bagss, boat coverings, and the like with bone awls and needles (Fig. 6, c, d, h l ) and sinew thread. Aleut needles (Fig. 6, n ) did not have eyes. Instead, there was a tiny groove in the head of the needle to which the thread was tied. When not in use, needles were kept in c…	Using bone needles (and awls) to sew clothing, Bagss, and boat coverings.	NA	Clothing		-5.900000095	62	-161.633283	55.59836219
Aleut	needle	unknown	needle	eHRAF World Cultures	Arctic and Subarctic	Pallas,_Peter_Simon,_and_James_R._(James_Raymond)_Masterson._1948._Berings_Successors,_1745_1780._In_._Seattle:_Univ._of_Washington_Press._https://ehrafworldcultures.yale.edu/cultures/na06/documents/043.	12	" LSS: the following is an abstract from the travel report of the Russian Pilot Zaikov who was in the Aleutians from 1772 1778 “Their clothes are made of bird skins or seabear fur seal hides. They wear wooden caps decorated with glass beads, feathers, and little bone images. They have long hair, which the women tie in a bunch behind but cut off in front. For ornament they prick the faces of littl…	Description of needle used to prick the faces of children with needles and rub the wounds with a black stone	NA	Tattooing		-5.900000095	62	-161.633283	55.59836219
Aleut	needle	unknown	needle	eHRAF World Cultures	Arctic and Subarctic	Coxe,_William._1804._Account_of_the_Russian_Discoveries_between_Asia_and_America._In_._London:_Cadell_and_Davies._https://ehrafworldcultures.yale.edu/cultures/na06/documents/004.	143	"“All these islands LSS: the Andreanof Islands in 1759 were well peopled; the men wore bones thrust through their ears, under the lips, and the gristle of the nose; and the faces of the women were marked with blackish streaks made with a needle and thread in the skin, in the same manner as a Cossac, one of the crew, had observed before upon some of the Tschutski. The inhabitants had no iron; the …	Faces of women marked with blackish streaks made with a needle and thread in the skin	NA	Tattooing		-5.900000095	62	-161.633283	55.59836219
Aleut	needle	bone	needle	eHRAF World Cultures	Arctic and Subarctic	Quimby,_George_Irving._1944._Aleutian_Islanders:_Eskimos_of_the_North_Pacific._In_._Chicago_:_Chicago_Natural_History_Museum._https://ehrafworldcultures.yale.edu/cultures/na06/documents/060.	21	"“The women prepared skins with knives and scrapers made of chipped stone (Plate 6, Figs. 10, 11) and sewed skin clothing, Bagss, boat coverings, and the like with bone awls and needles (Fig. 6, c, d, h l ) and sinew thread. Aleut needles (Fig. 6, n ) did not have eyes. Instead, there was a tiny groove in the head of the needle to which the thread was tied. When not in use, needles were kept in c…	Using bone needles (and awls) to sew clothing, Bagss, and boat coverings.	NA	Boat Covering		-5.900000095	62	-161.633283	55.59836219
Aleut	awl	bone	needle	eHRAF World Cultures	Arctic and Subarctic	Jochelson,_Waldemar._1925._Archaeological_Investigations_in_the_Aleutian_Islands._InPublication,_ix,_145._Washington:_Carnegie_Institution_of_Washington._https://ehrafworldcultures.yale.edu/cultures/na06/documents/010.	65	“Text Fig. 32A and B. Fragments of man's knives ( cunu'six? ). A is of andesite; B is of andesitic obsidian. These knives were used chiefly for cutting up sea mammals, but in war they were used as daggers. The Aleut kept them hidden in the sleeves of their overcoats and produced them when attacked. Text Fig. 33. Lance point of hornstone schist. The lance was called qulgu'yax?. This stone point wa…	Longitudinal splints from the leg of bones of birds for making awls and needles.	NA	Toolkit		-5.900000095	62	-161.633283	55.59836219
Aleut	bone needle (no quotations)	bone	needle	eHRAF World Cultures	Arctic and Subarctic	Pallas,_Peter_Simon,_and_James_R._(James_Raymond)_Masterson._1948._Berings_Successors,_1745_1780._In_._Seattle:_Univ._of_Washington_Press._https://ehrafworldcultures_yale_edu.libproxy.uwyo.edu/cultures/na06/documents/043.	91	"The more a man catches at sea the more he possesses. The women make thread from sinews of whales and other animals. They make clothing and stockings for themselves and their men. They also make grass into mattresses, coverings, and little sacks of matting to hold all kinds of things. They make needles from bones of birds. They also wear shirts and silk, cotton, or linen scarfs. Anyone who has no…	Bone needles made from the bones of birds. Used to sew clothing, stockings, mattresses, coverings, and sacks of matting from both animal skins and plants.	NA	Mats		-5.900000095	62	-161.633283	55.59836219
Aleut	needle	unknown	needle	eHRAF World Cultures	Arctic and Subarctic	Jones,_Dorothy_Miriam._1972.A_Study_of_Social_and_Economic_Problems_in_Unalaska,_an_Aleut_Village._Ann_Arbor,_Mich.:_University_Microfilms._https://ehrafworldcultures.yale.edu/document?id=na06_070.	132	"Jim Nezarof attempted to resolve some of these uncertainties and frustrations by proposing that ANS hire him as their village representative. The ANS demurred; the medical aid service is the responsibility of the municipality, they replied. 22 22 Currently, representatives of the U.S. Public Health Service and native associations are designing plans for salaried employment of village medical aid…	Needles in context of the medical aid service.	NA	Medical	Injection	-5.900000095	62	-161.633283	55.59836219
Aleut	awl	bone	awl	eHRAF World Cultures	Arctic and Subarctic	Jochelson,_Waldemar._1925._Archaeological_Investigations_in_the_Aleutian_Islands._InPublication,_ix,_145._Washington:_Carnegie_Institution_of_Washington._https://ehrafworldcultures.yale.edu/cultures/na06/documents/010.	65	“Text Fig. 32A and B. Fragments of man's knives ( cunu'six? ). A is of andesite; B is of andesitic obsidian. These knives were used chiefly for cutting up sea mammals, but in war they were used as daggers. The Aleut kept them hidden in the sleeves of their overcoats and produced them when attacked. Text Fig. 33. Lance point of hornstone schist. The lance was called qulgu'yax?. This stone point wa…	Longitudinal splints from the leg of bones of birds for making awls and needles.	NA	Toolkit		-5.900000095	62	-161.633283	55.59836219
Aleut	bone needle (no quotations)	bone	needle	eHRAF World Cultures	Arctic and Subarctic	Cook,_James._1785._A_Voyage_to_the_Pacific_Ocean:_Undertaken,_by_the_Command_of_His_Majesty,_for_Making_Discoveries_in_the_Northern_Hemisphere._Performed_under_the_Direction_of_Captains_Cook,_Clerke,_and_Gore,_in_His_Majestys_Ships_the_Resolution_and_Discovery;_in_the_Years_1776,_1777,_1778,_1779,_and_1780_…._In_._London:_G._Nicol_and_T._Cadell._https://ehrafworldcultures_yale_edu.libproxy.uwyo.e…	512	"They did not seem to wish for more iron, or to want any other instruments, except sewing needles, their own being made of bone. With these they not only sew their canoes, and make their clothes, but also very curious embroidery. Instead of thread, they use the fibres of sinews, which they split to the thickness which each sort of work requires. All sewing is performed by the women. They are the …	Description of women using bone needles to create clothing, boats, shoes, and baskets and mats	NA	Clothing		-5.900000095	62	-161.633283	55.59836219
Aleut	awl	bone	awl	eHRAF World Cultures	Arctic and Subarctic	Jochelson,_Waldemar._1925._Archaeological_Investigations_in_the_Aleutian_Islands._InPublication,_ix,_145._Washington:_Carnegie_Institution_of_Washington._https://ehrafworldcultures.yale.edu/cultures/na06/documents/010.	87 88	A. Wedges (7 specimens) “Whalebone wedges made with stone adzes. The bone wedge was a very important implement in the prehistoric life of the Aleut. With the wedge the Aleut split driftwood logs for various household uses. Stone adzes or small axes were used only to notch the wood, but not to split it. The scratches on the wedges and their ruggedness were intentional, so that they might not slip …	A bone handle for an engraver on stone. One one side the handle has a sharpened point which could serve as an awl	NA	Toolkit		-5.900000095	62	-161.633283	55.59836219
Aleut	bone needle (no quotations)	bone	needle	eHRAF World Cultures	Arctic and Subarctic	Cook,_James._1785._A_Voyage_to_the_Pacific_Ocean:_Undertaken,_by_the_Command_of_His_Majesty,_for_Making_Discoveries_in_the_Northern_Hemisphere._Performed_under_the_Direction_of_Captains_Cook,_Clerke,_and_Gore,_in_His_Majestys_Ships_the_Resolution_and_Discovery;_in_the_Years_1776,_1777,_1778,_1779,_and_1780_…._In_._London:_G._Nicol_and_T._Cadell._https://ehrafworldcultures_yale_edu.libproxy.uwyo.e…	512	"They did not seem to wish for more iron, or to want any other instruments, except sewing needles, their own being made of bone. With these they not only sew their canoes, and make their clothes, but also very curious embroidery. Instead of thread, they use the fibres of sinews, which they split to the thickness which each sort of work requires. All sewing is performed by the women. They are the …	Description of women using bone needles to create clothing, boats, shoes, and baskets and mats	NA	Mats		-5.900000095	62	-161.633283	55.59836219
Aleut	bone needle (no quotations)	bone	needle	eHRAF World Cultures	Arctic and Subarctic	Quimby,_George_Irving._1944._Aleutian_Islanders:_Eskimos_of_the_North_Pacific._In_._Chicago_:_Chicago_Natural_History_Museum._https://ehrafworldcultures_yale_edu.libproxy.uwyo.edu/cultures/na06/documents/060.	19	"Bone tools: a b, Wedges for splitting logs. c, d, h l, Various styles of awls. e, f, m, Chisels. g, Net spacer. n, Needles. o, Needle case made of hollow section of bone."	Description of bone needles as part of the toolkit.	NA	Toolkit		-5.900000095	62	-161.633283	55.59836219
Aleut	awl	unknown	awl	eHRAF World Cultures	Arctic and Subarctic	Laughlin,_William_S._1980._Aleuts,_Survivors_of_the_Bering_Land_Bridge._InCase_Studies_in_Cultural_Anthropology,_vii,_151._New_York:_Holt,_Rinehart,_and_Winston._https://ehrafworldcultures.yale.edu/document?id=na06_071.	128	It is interesting that Glotov describes his first encounter with Umnak Aleuts in 1759 with careful attention to the details of his wounds. The Cossack S. T. Ponomarev and the group leader S. G. Glotov encountered the Umnak Aleuts in 1759 on the Pacific side of the island some 10 kilometers north of Nikolski. Upon their arrival, the Aleuts met them with darts and lances with chipped stone points t…	Awl presented to Aleut by the Russians as a gift.	NA	Toolkit		-5.900000095	62	-161.633283	55.59836219
Aleut	bone needle (no quotations)	bone	needle	eHRAF World Cultures	Arctic and Subarctic	Cook,_James._1785._A_Voyage_to_the_Pacific_Ocean:_Undertaken,_by_the_Command_of_His_Majesty,_for_Making_Discoveries_in_the_Northern_Hemisphere._Performed_under_the_Direction_of_Captains_Cook,_Clerke,_and_Gore,_in_His_Majestys_Ships_the_Resolution_and_Discovery;_in_the_Years_1776,_1777,_1778,_1779,_and_1780_…._In_._London:_G._Nicol_and_T._Cadell._https://ehrafworldcultures_yale_edu.libproxy.uwyo.e…	512	"They did not seem to wish for more iron, or to want any other instruments, except sewing needles, their own being made of bone. With these they not only sew their canoes, and make their clothes, but also very curious embroidery. Instead of thread, they use the fibres of sinews, which they split to the thickness which each sort of work requires. All sewing is performed by the women. They are the …	Description of women using bone needles to create clothing, boats, shoes, and baskets and mats	NA	Boat Covering		-5.900000095	62	-161.633283	55.59836219
Aleut	needle	unknown	needle	eHRAF World Cultures	Arctic and Subarctic	Sarychev,_Gavriil_Andreevich._1806._Account_of_a_Voyage_of_Discovery_to_the_North_East_of_Siberia,_the_Frozen_Ocean,_and_the_North_East_Sea:_Volume_II._In_._London:_Printed_for_R._Phillips_by_J._G._Barnard._https://ehrafworldcultures.yale.edu/cultures/na06/documents/007.	56	"“For their fish, we made the Aleutians some trifling acknowledgments. Tabacco, fine needles, and goats hair were the principal objects of their choice. With the latter they decorated their vests, making it also serve instead of thread in puncturing, for which they likewise use white hair from the tails of horses, and rein deer hair. They in like manner shewed a partiality for white and red ename…	Use of needles to sew vests, jackets, nankeen, shirts, trowsers, and handkerchiefs	NA	Clothing		-5.900000095	62	-161.633283	55.59836219
Aleut	awl	unknown	awl	eHRAF World Cultures	Arctic and Subarctic	Laughlin,_William_S._1980._Aleuts,_Survivors_of_the_Bering_Land_Bridge._InCase_Studies_in_Cultural_Anthropology,_vii,_151._New_York:_Holt,_Rinehart,_and_Winston._https://ehrafworldcultures.yale.edu/document?id=na06_071.	130	Needles andawls, kettles, knives and axes, cloth and beads, tobacco, and tea were offered as gifts to the Aleuts and in barter for skins. The Aleut men immediately appreciated knives and axes, though with the qualification that they used the axes like adzes, a habit that persisted well into the nineteenth century. Swords, muskets, and lances (iron tipped) did not move between the two groups. Swor…	Toolkit	NA	Toolkit		-5.900000095	62	-161.633283	55.59836219
Aleut	awl	unknown	awl	eHRAF World Cultures	Arctic and Subarctic	Laughlin,_William_S._1980._Aleuts,_Survivors_of_the_Bering_Land_Bridge._InCase_Studies_in_Cultural_Anthropology,_vii,_151._New_York:_Holt,_Rinehart,_and_Winston._https://ehrafworldcultures.yale.edu/document?id=na06_071.	52	Women tended the lamps, though a man might do so, if necessary. In this case, he was careful to use sticks to move the moss wick and he carefully avoided direct contact with the sea mammal oil. Women owned the lamps, though they were made by men. This is probably related to their ownership of houses or of cubicles within the larger houses. In addition to the lamps, the women owned all the furnitu…	Awls included in toolkit	NA	Toolkit		-5.900000095	62	-161.633283	55.59836219
Aleut	needle	unknown	needle	eHRAF World Cultures	Arctic and Subarctic	Innokentii,_Metropolitan_of_Moscow,_Saint,_Kolomna,_Rossiisko_amerikanskaia_kompaniia,_B._Keen,_and_Assya_Kardinelowska._1840._Notes_on_the_Islands_of_the_Unalaska_District._In_._St._Petersburg:_Russian_American_Company._https://ehrafworldcultures.yale.edu/cultures/na06/documents/001.	249	"Of women's implements there are in general but very few. In addition to needles of various sizes, they also had and still have the pekulka. This is a sort of broad, bent knife about 3 vershkov long without a haft, in place of which they attached a piece of wood to the butt end, by which it was held. The Aleut women are very skillful in wielding the pekulka in place of knife and scissors. Formerl…	Needles of various sizes included in woman's toolkit	NA	Toolkit		-5.900000095	62	-161.633283	55.59836219
Aleut	awl	bone	awl	eHRAF World Cultures	Arctic and Subarctic	Laughlin,_William_S._1980._Aleuts,_Survivors_of_the_Bering_Land_Bridge._InCase_Studies_in_Cultural_Anthropology,_vii,_151._New_York:_Holt,_Rinehart,_and_Winston._https://ehrafworldcultures.yale.edu/document?id=na06_071.	86	Skin dressing tools prominently included chipped stone semilunar blades and many chipped stone blades that were simply a point made by chipping two edges of a piece of basalt without continuing on around to form a chipped back or handle area. The semilunar forms were often called ulus in the Eskimo tradition. These tools were used by women who did the skin working, but women also used such knives…	Awls made from sea otter leg bones and bird bone. Used to create clothing and boat covers	NA	Clothing		-5.900000095	62	-161.633283	55.59836219
Aleut	needle	unknown	needle	eHRAF World Cultures	Arctic and Subarctic	Sarychev,_Gavriil_Andreevich._1806._Account_of_a_Voyage_of_Discovery_to_the_North_East_of_Siberia,_the_Frozen_Ocean,_and_the_North_East_Sea:_Volume_II._In_._London:_Printed_for_R._Phillips_by_J._G._Barnard._https://ehrafworldcultures.yale.edu/cultures/na06/documents/007.	56	"“For their fish, we made the Aleutians some trifling acknowledgments. Tabacco, fine needles, and goats hair were the principal objects of their choice. With the latter they decorated their vests, making it also serve instead of thread in puncturing, for which they likewise use white hair from the tails of horses, and rein deer hair. They in like manner shewed a partiality for white and red ename…	Use of needles to sew vests, jackets, nankeen, shirts, trowsers, and handkerchiefs	NA	Handkerchiefs		-5.900000095	62	-161.633283	55.59836219
Aleut	awl	bone	awl	eHRAF World Cultures	Arctic and Subarctic	Laughlin,_William_S._1980._Aleuts,_Survivors_of_the_Bering_Land_Bridge._InCase_Studies_in_Cultural_Anthropology,_vii,_151._New_York:_Holt,_Rinehart,_and_Winston._https://ehrafworldcultures.yale.edu/document?id=na06_071.	86	Skin dressing tools prominently included chipped stone semilunar blades and many chipped stone blades that were simply a point made by chipping two edges of a piece of basalt without continuing on around to form a chipped back or handle area. The semilunar forms were often called ulus in the Eskimo tradition. These tools were used by women who did the skin working, but women also used such knives…	Awls made from sea otter leg bones and bird bone. Used to create clothing and boat covers	NA	Boat Covering		-5.900000095	62	-161.633283	55.59836219
Aleut	awl	stone	awl	eHRAF World Cultures	Arctic and Subarctic	Jochelson,_Waldemar._1928._People_of_the_Foggy_Sea._InNatural_History,_Vol._28:413_24._New_York,_N.Y.:_American_Museum_of_Natural_History._https://ehrafworldcultures.yale.edu/cultures/na06/documents/042.	424	“The typical large slate tailoring knife ( ula ) used by the women was found in all the excavations on the Aleutian Islands. The Aleut call it igadax. The method of ornamenting bone objects by engraving them in geometrical designs with stone engravers andawls, and then filling the depressions with paints of different colors, is like that of the Eskimo. Of the Eskimo type also are the modern Aleut…	Awls used to create ornamentation of bone objects	NA	Art		-5.900000095	62	-161.633283	55.59836219
Alutiiq	needle	metal	needle	eHRAF World Cultures	Arctic and Subarctic	Holmberg,_H._J._(Henrik_Johan),_Marvin_W._Falk,_and_Fritz_Jaensch._1985._The_Koniags._InHolmbergs_Ethnographic_Sketches,_v._1:35_61._Fairbanks:_University_of_Alaska_Press._https://ehrafworldcultures.yale.edu/document?id=na10_038.	46	"In braiding baskets, hats, etc., from roots, the Koniag women are like the Tlingits, but excel in their knitting. The needle used for this is made from metal (a usually coarse sewing needle, formerly made from fine bones) with a handle made from walrus teeth and resembling the embroidery needle of our women. The articles made are mainly decorative. There are, for instance, cords, bands, laces, d…	Use of metal needle to sew hats and braid basketry	NA	Clothing		-12.39999962	35	-147.608146	61.23836513
Alutiiq	needle	metal	needle	eHRAF World Cultures	Arctic and Subarctic	Birket_Smith,_Kaj._1941._Early_Collections_from_the_Pacific_Eskimo._InEthnographical_Studies,_Published_on_the_Occasion_of_the_Centenary_of_the_Ethnographical_Deparment,_National_Museum,_ix,_261._Kobenhavn:_Gyldendal._https://ehrafworldcultures.yale.edu/document?id=na10_003.	125	"The winter house on Kodiak differed from the Aleutian earth lodge in having a low door on the east side instead of a roof entrance 21 21 ) Merck, p. 127. Sauer, p. 175. Langsdorff, II, p. 56. Holmberg, p. 96ff. Petroff, p. 141. , and more timber was employed in the construction. The house was arranged to accommodate three, four or even more families, with a common room containing the fire place …	Needle included in toolkit	Winter	Toolkit		-12.39999962	35	-147.608146	61.23836513
Alutiiq	"bone awl"	bone	awl	eHRAF World Cultures	Arctic and Subarctic	Birket_Smith,_Kaj._1953._The_Chugach_Eskimo._InNationalmuseets_Skrifter._Etnografisk_Raekke,_6:ix,_261._Kobenhavn:_Nationalmuseets_publikationsfond._https://ehrafworldcultures.yale.edu/document?id=na10_001.	188	"The bone awl or bodkin has a very wide distribution indicating a considerable age 5 5 Mathiassen 1927, II 98. de Laguna 1934, 197. Birket Smith & de Laguna 1938, 424 f. Add: Rudenko 1947, 21 (Uelen). Birket Smith 1941, 157 (Kodiak). Birket Smith 1945, 115 (Netsilik). Jenness 1946, 96 (Copper Eskimo). Drucker 1943, 52 (Northwest Coast). de Laguna 1947, 127, 151 (Prehistoric Tena, “Eskimo”). . Mor…	Bone awl described as widely distributed among the culture	NA	Toolkit		-12.39999962	35	-147.608146	61.23836513
Alutiiq	needle	metal	needle	eHRAF World Cultures	Arctic and Subarctic	Holmberg,_H._J._(Henrik_Johan),_Marvin_W._Falk,_and_Fritz_Jaensch._1985._The_Koniags._InHolmbergs_Ethnographic_Sketches,_v._1:35_61._Fairbanks:_University_of_Alaska_Press._https://ehrafworldcultures.yale.edu/document?id=na10_038.	46	"In braiding baskets, hats, etc., from roots, the Koniag women are like the Tlingits, but excel in their knitting. The needle used for this is made from metal (a usually coarse sewing needle, formerly made from fine bones) with a handle made from walrus teeth and resembling the embroidery needle of our women. The articles made are mainly decorative. There are, for instance, cords, bands, laces, d…	Use of metal needle to sew hats and braid basketry	NA	Baskets		-12.39999962	35	-147.608146	61.23836513
Alutiiq	needle	unknown	needle	eHRAF World Cultures	Arctic and Subarctic	Clark,_Donald_Woodforde._1974._Koniag_Prehistory:_Archaeological_Investigations_at_Late_Prehistoric_Sites_on_Kodiak_Island,_Alaska._InTübinger_Monographien_Zur_Urgeschichte,_ix,_271._Stuttgart:_W._Kohlhammer._https://ehrafworldcultures.yale.edu/document?id=na10_008.	141	"Women tattooed several lines on the chin and breasts, and both sexes might be tattooed across the back from shoulder to shoulder. In addition to the lines on the chin, Davidov says that some women “sew in addition two lines running from the ears to the chin; and when a girl marries then, as a sign of love, she sews additional designs on the body or on her hands. Each in these respects follows he…	Needle used to tattoo women's chin and breasts	NA	Tattooing		-12.39999962	35	-147.608146	61.23836513
Alutiiq	awl	ivory	awl	eHRAF World Cultures	Arctic and Subarctic	Birket_Smith,_Kaj._1941._Early_Collections_from_the_Pacific_Eskimo._InEthnographical_Studies,_Published_on_the_Occasion_of_the_Centenary_of_the_Ethnographical_Deparment,_National_Museum,_ix,_261._Kobenhavn:_Gyldendal._https://ehrafworldcultures.yale.edu/document?id=na10_003.	157	Among other tools there is a bone needle for netting (Mus. Nr. Ic 221, fig. 33f). A pair of curved, converging horns, forming two raised borders at the edges of the central piece, project at each end. Size 7.4 by 2.1 cm. Threeawlswith fine metal points and ornamental ivory handles are also included in the collection. On Ic 218 (fig. 33a) two birds are sitting on the butt of the handle, and lower …	Awls made from metal points and ivory handles	NA	Toolkit		-12.39999962	35	-147.608146	61.23836513
Alutiiq	needle	unknown	needle	eHRAF World Cultures	Arctic and Subarctic	Birket_Smith,_Kaj._1953._The_Chugach_Eskimo._InNationalmuseets_Skrifter._Etnografisk_Raekke,_6:ix,_261._Kobenhavn:_Nationalmuseets_publikationsfond._https://ehrafworldcultures.yale.edu/document?id=na10_001.	69	"Tattooing was performed with a needle, sinew thread, and soot. According to Cook, the design of the women “comes to a point in each cheek” 5 5 Cook & King 1785, II 370. . Makari only remembered dots on the wrists and the chest, partly as an ornament and partly—in case of the chest tattooing of the women—because it was supposed to stimulate milk secretion. Fred Allen said that when a woman marrie…	Use of needle, sinew, thread, and soot to tattoo women's skin. Some for ceremonial/ritualistic purposes.	NA	Toolkit		-12.39999962	35	-147.608146	61.23836513
Alutiiq	"bone awl"	bone	awl	eHRAF World Cultures	Arctic and Subarctic	Clark,_Donald_Woodforde._1974._Koniag_Prehistory:_Archaeological_Investigations_at_Late_Prehistoric_Sites_on_Kodiak_Island,_Alaska._InTübinger_Monographien_Zur_Urgeschichte,_ix,_271._Stuttgart:_W._Kohlhammer._https://ehrafworldcultures.yale.edu/document?id=na10_008.	98 B	"Bird bone awls are nearly ubiquitous in southwestern Alaska, but they are poorly represented in sites outside the Pacific Eskimo and Aleut areas."	Awls as ubiquitous in southwestern Alaska	NA	Toolkit		-12.39999962	35	-147.608146	61.23836513
Alutiiq	"bone needle"	bone	needle	eHRAF World Cultures	Arctic and Subarctic	Birket_Smith,_Kaj._1941._Early_Collections_from_the_Pacific_Eskimo._InEthnographical_Studies,_Published_on_the_Occasion_of_the_Centenary_of_the_Ethnographical_Deparment,_National_Museum,_ix,_261._Kobenhavn:_Gyldendal._https://ehrafworldcultures.yale.edu/document?id=na10_003.	157	"Among other tools there is aboneneedlefor netting (Mus. Nr. Ic 221, fig. 33f). A pair of curved, converging horns, forming two raised borders at the edges of the central piece, project at each end. Size 7.4 by 2.1 cm. Three awls with fine metal points and ornamental ivory handles are also included in the collection. On Ic 218 (fig. 33a) two birds are sitting on the butt of the handle, and lower …	Use of bone needles to sew netting	NA	Fishing		-12.39999962	35	-147.608146	61.23836513
Alutiiq	"bone awl"	bone	awl	eHRAF World Cultures	Arctic and Subarctic	Clark,_Donald_Woodforde._1974._Koniag_Prehistory:_Archaeological_Investigations_at_Late_Prehistoric_Sites_on_Kodiak_Island,_Alaska._InTübinger_Monographien_Zur_Urgeschichte,_ix,_271._Stuttgart:_W._Kohlhammer._https://ehrafworldcultures.yale.edu/document?id=na10_008.	98 B	"Kiavak 418 (15) (Pl. 35). Two awls are sharpened sections or tubes of birdbone. Four specimens are sharpened bird bones with articulating head attached; two awls are worked bird bone splinters; and one awl consists of a sharpened (ground) fracture projecting from the end of a 5.5 cm long bird bone tube. There are four additional broken bird bone awls, and two specimens cut from mammal bone and a…	Bone awls described as being made from bird bone and mammal bone and antler	NA	Toolkit		-12.39999962	35	-147.608146	61.23836513
Alutiiq	needle	unknown	needle	eHRAF World Cultures	Arctic and Subarctic	Hrdlicka,_Ales._1975.The_Anthropology_of_Kodiak_Island._New_York:_AMS_Press._https://ehrafworldcultures.yale.edu/document?id=na10_007.	44	"“The main glory of the Koniag women consists further in tatooing their chin; for this purpose they smear a thread with soot mixed with some other black substance, and with a needle they pass the thread under the skin, making in such a manner on the chin a black line which remains for the whole life, and can in no manner any more be removed. Some sew in addition two lines running from the ears to…	Needle to tattoo women's chins	NA	Tattooing		-12.39999962	35	-147.608146	61.23836513
Alutiiq	needle	unknown	needle	eHRAF World Cultures	Arctic and Subarctic	Hrdlicka,_Ales._1975.The_Anthropology_of_Kodiak_Island._New_York:_AMS_Press._https://ehrafworldcultures.yale.edu/document?id=na10_007.	49	"Lisianski reports similarly (II, 54): “The working tools of the men here consist of a moderate sized adze, which they now make or iron but which formerly was of slate, and of a curved not large knife, in place of which before the arrival of the Russians they used a shell. To these may be added a porous stone lava employed for the cleaning of the products, and a tooth, hefted in a small wooden ha…	Needle included in toolkit	NA	Toolkit		-12.39999962	35	-147.608146	61.23836513
Alutiiq	awl	metal	awl	eHRAF World Cultures	Arctic and Subarctic	Birket_Smith,_Kaj._1941._Early_Collections_from_the_Pacific_Eskimo._InEthnographical_Studies,_Published_on_the_Occasion_of_the_Centenary_of_the_Ethnographical_Deparment,_National_Museum,_ix,_261._Kobenhavn:_Gyldendal._https://ehrafworldcultures.yale.edu/document?id=na10_003.	157	Among other tools there is a bone needle for netting (Mus. Nr. Ic 221, fig. 33f). A pair of curved, converging horns, forming two raised borders at the edges of the central piece, project at each end. Size 7.4 by 2.1 cm. Threeawlswith fine metal points and ornamental ivory handles are also included in the collection. On Ic 218 (fig. 33a) two birds are sitting on the butt of the handle, and lower …	Awls made from metal points and ivory handles	NA	Toolkit		-12.39999962	35	-147.608146	61.23836513
Alutiiq	"bone needle"	bone	needle	eHRAF World Cultures	Arctic and Subarctic	Birket_Smith,_Kaj._1953._The_Chugach_Eskimo._InNationalmuseets_Skrifter._Etnografisk_Raekke,_6:ix,_261._Kobenhavn:_Nationalmuseets_publikationsfond._https://ehrafworldcultures.yale.edu/document?id=na10_001.	77	"Sinews of large whales, porpoises, and seals were made into sinew thread. Porpoise sinew was used for fine sewing. Thread made of grass or bark was not known, but bark was sewn with strips of spruce roots, which were gathered in the summer and burned to remove the bark, split and soaked in water. The Chugach did not have the sinew thread holders so common among most other Eskimo. The thimble was…	Use of bone needles to sew. When sewing heavy skins, the women punched a hole with an awl and then used a bone needle with an eye. Description of placing the needle in a case made from eagle wing feathers or storing it in sewing Bagss.	NA	Toolkit		-12.39999962	35	-147.608146	61.23836513
Alutiiq	needle	bone	needle	eHRAF World Cultures	Arctic and Subarctic	Holmberg,_H._J._(Henrik_Johan),_Marvin_W._Falk,_and_Fritz_Jaensch._1985._The_Koniags._InHolmbergs_Ethnographic_Sketches,_v._1:35_61._Fairbanks:_University_of_Alaska_Press._https://ehrafworldcultures.yale.edu/document?id=na10_038.	39	"The parka was made either from bird skins or from mammal pelts. The first were supplied by Alca and Phalacrocorax species, the latter by Spermophilus (Russian, evrashka ), Enhydris marina (sea otter, Russian, morskoi bobr ), Arctomy (marmot, Russian, tarBagsan ), bear, and reindeer. After the birds were carefully skinned, the women sucked out the fatty parts of the skins and left them standing f…	Use of bone needle made from small bird bone to sew a parka	NA	Clothing		-12.39999962	35	-147.608146	61.23836513
Alutiiq	awl	bone	awl	eHRAF World Cultures	Arctic and Subarctic	Clark,_Donald_Woodforde._1974._Koniag_Prehistory:_Archaeological_Investigations_at_Late_Prehistoric_Sites_on_Kodiak_Island,_Alaska._InTübinger_Monographien_Zur_Urgeschichte,_ix,_271._Stuttgart:_W._Kohlhammer._https://ehrafworldcultures.yale.edu/document?id=na10_008.	98	Rolling Bay (19) (Pl. 35). All sharply pointedawl like bone objects are classified asawls. For some collections this procedure would result in misclassification of gorges and other implements, but in the collections under consideration nearly all specimens fit the conventional conception of anawl. None have chisel like ends (cf. Aigner 1966:62).	Awl like bone objects made from bone	NA	Toolkit		-12.39999962	35	-147.608146	61.23836513
Alutiiq	needle	unknown	needle	eHRAF World Cultures	Arctic and Subarctic	Birket_Smith,_Kaj._1953._The_Chugach_Eskimo._InNationalmuseets_Skrifter._Etnografisk_Raekke,_6:ix,_261._Kobenhavn:_Nationalmuseets_publikationsfond._https://ehrafworldcultures.yale.edu/document?id=na10_001.	84	"When a birth was difficult the midwife unbraided the woman's hair and took off her finger and ear rings. Everything had to be loose, and it was considered bad to cross the fingers. This, however, did not apply to people in the house. A needle poked under the mother's tongue would make the child come quickly. If the child was not in the correct position the midwife would feel where its head was a…	Needle poked under the tongue of the mother's tongue to make the baby come more quickly	NA	Medical	Birth	-12.39999962	35	-147.608146	61.23836513
Alutiiq	needle	unknown	needle	eHRAF World Cultures	Arctic and Subarctic	Holmberg,_H._J._(Henrik_Johan),_Marvin_W._Falk,_and_Fritz_Jaensch._1985._The_Koniags._InHolmbergs_Ethnographic_Sketches,_v._1:35_61._Fairbanks:_University_of_Alaska_Press._https://ehrafworldcultures.yale.edu/document?id=na10_038.	38	"Even now one may find on Kodiak some older women whose chins are tattooed. This rite was widespread in earlier times and accomplished in extraordinary fashion. One greased a fine thread of whale sinews with a black greasy mass, the main ingredient of which was soot, and sewed this with a needle underneath the outer skin, thereby leaving a dark marking, which could in no way be erased. Common als…	Use of needle to tattooing human skin. Symbolic use of needle to show a greater than usual love for her husband through sewing various designs on her body and hands with a needle.	NA	Tattooing		-12.39999962	35	-147.608146	61.23836513
Alutiiq	"bone needle"	bone	needle	eHRAF World Cultures	Arctic and Subarctic	Hrdlicka,_Ales._1975.The_Anthropology_of_Kodiak_Island._New_York:_AMS_Press._https://ehrafworldcultures.yale.edu/document?id=na10_007.	49	"Up to the arrival of the Russians the women used bone needles of their own making. For this reason in every family there is found a little apparatus for making the eyes, and because of poverty they are so saving that even now if they break an iron needle they drill a new eye in the remainder, as long as it is possible to do so."	Use of bone needles by women, and creating the eyes of these needles with an apparatus in their homes.	NA	Toolkit		-12.39999962	35	-147.608146	61.23836513
Alutiiq	"bone needle"	bone	needle	eHRAF World Cultures	Arctic and Subarctic	Hrdlicka,_Ales._1975.The_Anthropology_of_Kodiak_Island._New_York:_AMS_Press._https://ehrafworldcultures.yale.edu/document?id=na10_007.	48	"Formerly their tools were limited to a stone axe, bone neeedle, and a shell."	Bone needle included in toolkit	NA	Toolkit		-12.39999962	35	-147.608146	61.23836513
Alutiiq	awl	bone	awl	eHRAF World Cultures	Arctic and Subarctic	Clark,_Donald_Woodforde._1974._Koniag_Prehistory:_Archaeological_Investigations_at_Late_Prehistoric_Sites_on_Kodiak_Island,_Alaska._InTübinger_Monographien_Zur_Urgeschichte,_ix,_271._Stuttgart:_W._Kohlhammer._https://ehrafworldcultures.yale.edu/document?id=na10_008.	98	One specimen, 5.3 cm long, is made from a cut tube of bird bone (No. 20 186.13). An articular head remains on seven sharpened bird bone specimens 6.7 to 11.9 cm long. Four additional bird bone pieces are in the same size range but lack articular ends, possibly due to breakage. Someawlsprobably were hafted, but, as Heizer points out (1956:72), on many the articular end was left on to aid grasping.…	Awls made from bird bone	NA	Toolkit		-12.39999962	35	-147.608146	61.23836513
Alutiiq	awl	bone	awl	eHRAF World Cultures	Arctic and Subarctic	Lantis,_Margaret._1938._The_Mythology_of_Kodiak_Island,_Alaska.The_Journal_of_American_Folk_LoreVol._51:_123_72._https://ehrafworldcultures.yale.edu/document?id=na10_005.	127	The house was a semi subterranean earth covered structure with four post wood foundation and entrance apparently through the side even in pre European times, not through the roof as among the Aleuts. There was a central fireplace and corresponding central smoke hole. There were side compartments for sleeping quarters, with mats and skins for bedding. In regard to the sweat bath, it is not entirel…	Awl made from bird bone	NA	Toolkit		-12.39999962	35	-147.608146	61.23836513
Alutiiq	awl	bone	awl	eHRAF World Cultures	Arctic and Subarctic	Hrdlicka,_Ales._1975.The_Anthropology_of_Kodiak_Island._New_York:_AMS_Press._https://ehrafworldcultures.yale.edu/document?id=na10_007.	348	A scraper — or adze on one end and dullawlon the other, from a bear canine; Pendant (animal canine split in half);	Dull awl made from a bear canine	NA	Toolkit		-12.39999962	35	-147.608146	61.23836513
Alutiiq	awl	slate	awl	eHRAF World Cultures	Arctic and Subarctic	Clark,_Donald_Woodforde._1974._Koniag_Prehistory:_Archaeological_Investigations_at_Late_Prehistoric_Sites_on_Kodiak_Island,_Alaska._InTübinger_Monographien_Zur_Urgeschichte,_ix,_271._Stuttgart:_W._Kohlhammer._https://ehrafworldcultures.yale.edu/document?id=na10_008.	98	Several pencil like slate tips were recovered from the Uyak site (Heizer 1956:49), and a common characteristic artifact from Prince William Sound is descriptively called slate ‘awls (de Laguna 1956a: Pl. 30, 31). Excepting some of the heavier well worked specimens, the slate rods and splinters described here appear to belong to a different rougher, smaller, and less sharply pointed class of artif…	Slate awls	NA	Toolkit		-12.39999962	35	-147.608146	61.23836513
Alutiiq	awl	bone	awl	eHRAF World Cultures	Arctic and Subarctic	Clark,_Donald_Woodforde._1974._Koniag_Prehistory:_Archaeological_Investigations_at_Late_Prehistoric_Sites_on_Kodiak_Island,_Alaska._InTübinger_Monographien_Zur_Urgeschichte,_ix,_271._Stuttgart:_W._Kohlhammer._https://ehrafworldcultures.yale.edu/document?id=na10_008.	43, 47	A few fox bones were utilized. Portions of three mandibles from Crag Point have been sawn through the corpus, and a femur has had the proximal end sawn off. Three Crag Pointawlsare made from ulnae. Incidentally, many Crag Point fox bones have been chewed by other animals, but only two of the Three Saints fox bones show bite marks. A humerus from Three Saints has been sawn in half through the shaf…	Awls made from the ulna of fox bones	NA	Toolkit		-12.39999962	35	-147.608146	61.23836513
Assiniboine	needle	unknown	needle	eHRAF World Cultures	Plains and Plateau	Ray,_Arthur_J._1974.Indians_in_the_Fur_Trade:_Their_Role_as_Trappers,_Hunters,_and_Middlemen_in_the_Lands_Southwest_of_Hudson_Bay,_1660_1870._Toronto:_University_of_Toronto_Press._https://ehrafworldcultures.yale.edu/document?id=nf04_023.	32	The materials which comprised the Manitoba or Blackduck and Selkirk foci are quite similar and indicate that chipped and ground stone, bone, and ceramics were the principal resources used in the manufacture of tools and utensils prior to European contact. Undoubtedly wood was also extensively employed, although little of it has been recovered from archaeological sites due to problems of preservat…	Bone needle included in toolkit	NA	Toolkit		-17.79999924	21	-111.0859358	49.33764691
Assiniboine	bone awl (no quotation)	bone	awl	eHRAF World Cultures	Plains and Plateau	Denig,_Edwin_Thompson,_and_J._N._B._(John_Napoleon_Brinton)_Hewitt._1930.Indian_Tribes_of_the_Upper_Missouri._Washington_D.C.:_Government_Printing_Office._https://ehrafworldcultures_yale_edu.libproxy.uwyo.edu/document?id=nf04_005.	397	"Before the trade was opened with them by the whites they say they used knives made of the hump rib of the buffalo, hatchets made of flint stone, mallets of the same, cooking utensils of clay and wood, bones for awls, and sinew for thread, all of which articles can yet be found among them. They made with these rude tools their bows and arrows, pointing the latter with stone, and, as game was abun…	Bone awls included in the toolkit prior to European contact	NA	Toolkit		-17.79999924	21	-111.0859358	49.33764691
Assiniboine	awl	bone	awl	eHRAF World Cultures	Plains and Plateau	Denig,_Edwin_Thompson,_and_J._N._B._(John_Napoleon_Brinton)_Hewitt._1930.Indian_Tribes_of_the_Upper_Missouri._Washington_D.C.:_Government_Printing_Office._https://ehrafworldcultures_yale_edu.libproxy.uwyo.edu/document?id=nf04_005.	601	When this big fort was built, when the first whites opened the road up the Missouri, they found us with bone knives, stone axes, clay pots, stone arrow points, boneawls, and nothing but the bow and arrow to kill game; they had pity on us, and exchanged for our skins iron arms and utensils. 37 37 When the trade of the Missouri was opened the Assiniboin were the poorest of all nations, and have rem…	Bone awls inclued in toolkit prior to contact	NA	Toolkit		-17.79999924	21	-111.0859358	49.33764691
Assiniboine	bone awl (no quotation)	bone	awl	eHRAF World Cultures	Plains and Plateau	Rodnick,_David,_and_United_States._Bureau_Of_Indian_Affairs._1938.The_Fort_Belknap_Assiniboine_of_Montana._Philadelphia:_s.n._._https://ehrafworldcultures_yale_edu.libproxy.uwyo.edu/document?id=nf04_025.	31	"It is difficult at this late date to list the varieties and manufacture of the various tools and implements used by the Assiniboine in the days before white contact. The varieties as given by the early travelers and traders included the following, description being lacking: Flint hatchets, stone war clubs, hump rib knives, shoulder blade axes, bone awls and flint stones of various kinds for tann…	Bone awl included in the toolkit	NA	Toolkit		-17.79999924	21	-111.0859358	49.33764691
Assiniboine	awl	unknown	awl	eHRAF World Cultures	Plains and Plateau	Denig,_Edwin_Thompson,_and_J._N._B._(John_Napoleon_Brinton)_Hewitt._1930.Indian_Tribes_of_the_Upper_Missouri._Washington_D.C.:_Government_Printing_Office._https://ehrafworldcultures_yale_edu.libproxy.uwyo.edu/document?id=nf04_005.	540	This occupies about half a day to each whole hide and is a very fatiguing employment. Grease is then melted, sprinkled sparingly over the skin, and it is suspended over a small fire for a few hours that the grease may penetrate; then taken down and smeared over with the brains or livers of some animals boiled in water, being soaked thoroughly and left all night in this state. In the morning it is…	Awls used to scrape buffalo hides	NA	Clothing		-17.79999924	21	-111.0859358	49.33764691
Assiniboine	awl	unknown	awl	eHRAF World Cultures	Plains and Plateau	Lowie,_Robert_Harry._1909._The_Assiniboine._InAnthropological_Papers_of_the_American_Museum_of_Natural_History,_IV:1_270._New_York:_The_Trustees._https://ehrafworldcultures_yale_edu.libproxy.uwyo.edu/document?id=nf04_017.	183	Two bad old women used to sleep together. Whenever anyone came to the door, they asked him to sit down inside. When the visitors tried to pass out again, the women, who hadawlsat their elbows, would pierce and kill the people with them. Once a man came to the door. “Grandmothers, I wish to visit you, but you must sit back to back and must not look at me.” Then he rolled up his blanket, saying, “I…	Awl described in story about witches	NA	Storytelling		-17.79999924	21	-111.0859358	49.33764691
Assiniboine	awl	unknown	awl	eHRAF World Cultures	Plains and Plateau	Lowie,_Robert_Harry._1909._The_Assiniboine._InAnthropological_Papers_of_the_American_Museum_of_Natural_History,_IV:1_270._New_York:_The_Trustees._https://ehrafworldcultures_yale_edu.libproxy.uwyo.edu/document?id=nf04_017.	178	The girl had anawl. She gave it to her brother, who threw it behind them. A great number ofawlssprang up, and the head could not get across the points. After three days, it managed to get through, and again pursued the children. The girl gave her brother a little piece of flint. He threw it behind them, and a big fire started up. The head was burnt in the fire, all its hair being singed off. Afte…	Awl described in a story called "The Dipper".	NA	Storytelling		-17.79999924	21	-111.0859358	49.33764691
Assiniboine	"bone needle"	bone	needle	eHRAF World Cultures	Plains and Plateau	Kennedy,_Dan,_and_James_R._Stevens._1972.Recollections_of_an_Assiniboine_Chief._Toronto:_McClelland_and_Stewart._https://ehrafworldcultures_yale_edu.libproxy.uwyo.edu/document?id=nf04_014.	154	"The phenomenal revelation by the prophetic youth stirred passion and love for the glories of the warpath in the breasts of the tribesmen. Forthwith the women plied their bone needles and sinew threads to sew pairs of sturdy moccasins for the braves in preparation for the long and arduous trail of the warpath. Bow and arrow craftsmen were likewise pressed by the braves for more arrows for their q…	Use of bone needles to sew moccasins for young men on the warpath.	NA	Shoes		-17.79999924	21	-111.0859358	49.33764691
Assiniboine	awl	unknown	awl	eHRAF World Cultures	Plains and Plateau	Lowie,_Robert_Harry._1909._The_Assiniboine._InAnthropological_Papers_of_the_American_Museum_of_Natural_History,_IV:1_270._New_York:_The_Trustees._https://ehrafworldcultures_yale_edu.libproxy.uwyo.edu/document?id=nf04_017.	178	The girl had anawl. She gave it to her brother, who threw it behind them. A great number ofawlssprang up, and the head could not get across the points. After three days, it managed to get through, and again pursued the children. The girl gave her brother a little piece of flint. He threw it behind them, and a big fire started up. The head was burnt in the fire, all its hair being singed off. Afte…	Awl described in a story called "The Dipper".	NA	Belief		-17.79999924	21	-111.0859358	49.33764691
Assiniboine	awl	unknown	awl	eHRAF World Cultures	Plains and Plateau	Lowie,_Robert_Harry._1909._The_Assiniboine._InAnthropological_Papers_of_the_American_Museum_of_Natural_History,_IV:1_270._New_York:_The_Trustees._https://ehrafworldcultures_yale_edu.libproxy.uwyo.edu/document?id=nf04_017.	183	Two bad old women used to sleep together. Whenever anyone came to the door, they asked him to sit down inside. When the visitors tried to pass out again, the women, who hadawlsat their elbows, would pierce and kill the people with them. Once a man came to the door. “Grandmothers, I wish to visit you, but you must sit back to back and must not look at me.” Then he rolled up his blanket, saying, “I…	Awl described in story about witches	NA	Belief		-17.79999924	21	-111.0859358	49.33764691
Assiniboine	awl	bone	awl	eHRAF World Cultures	Plains and Plateau	Denig,_Edwin_Thompson._1961._Of_the_Assiniboines._InFive_Indian_Tribes_of_the_Upper_Missouri?;_Sioux,_Arickaras,_Assiniboines,_Crees,_Crows,_Edited_and_with_an_Introd._by_John_C._Ewers,_63_98._Norman:_University_of_Oklahoma_Press._https://ehrafworldcultures_yale_edu.libproxy.uwyo.edu/document?id=nf04_012.	94	The Assiniboines are tolerably good hunters, both on foot with the gun and on horse with bow and arrow. But they are lazy and improvident. They will not purchase guns, or if they do, exchange or give them away to other nations. In a party of 50 hunters or warriors not more than 10 or 12 guns could be counted. They depend on their horses to catch the buffalo, and when these are stolen or dead they…	Bone awls used to create saddles, dresses	NA	Clothing		-17.79999924	21	-111.0859358	49.33764691
Assiniboine	awl	unknown	awl	eHRAF World Cultures	Plains and Plateau	Denig,_Edwin_Thompson,_and_J._N._B._(John_Napoleon_Brinton)_Hewitt._1930.Indian_Tribes_of_the_Upper_Missouri._Washington_D.C.:_Government_Printing_Office._https://ehrafworldcultures_yale_edu.libproxy.uwyo.edu/document?id=nf04_005.	465	These things are bought for summer and fall wear in their homes or when traveling, are preferred because they are not damaged by wet, are gay, soft, and handsome, will make tolerably good undercoats in winter, will serve for traveling horseback in summer and fall. But the real hunter of the plains must have his buffalo robe coats, moccasins, mittens, and cap, skin leggings, his extra buffalo robe…	Awls included in toolkit	NA	Toolkit		-17.79999924	21	-111.0859358	49.33764691
Assiniboine	needle	bone	needle	eHRAF World Cultures	Plains and Plateau	Ray,_Arthur_J._1974.Indians_in_the_Fur_Trade:_Their_Role_as_Trappers,_Hunters,_and_Middlemen_in_the_Lands_Southwest_of_Hudson_Bay,_1660_1870._Toronto:_University_of_Toronto_Press._https://ehrafworldcultures_yale_edu.libproxy.uwyo.edu/document?id=nf04_023.	32	The materials which comprised the Manitoba or Blackduck and Selkirk foci are quite similar and indicate that chipped and ground stone, bone, and ceramics were the principal resources used in the manufacture of tools and utensils prior to European contact. Undoubtedly wood was also extensively employed, although little of it has been recovered from archaeological sites due to problems of preservat…	Bone used to create barbed points, needles, awls, and a variety of other tools	NA	Toolkit		-17.79999924	21	-111.0859358	49.33764691
Assiniboine	awl	bone	awl	eHRAF World Cultures	Plains and Plateau	Ray,_Arthur_J._1974.Indians_in_the_Fur_Trade:_Their_Role_as_Trappers,_Hunters,_and_Middlemen_in_the_Lands_Southwest_of_Hudson_Bay,_1660_1870._Toronto:_University_of_Toronto_Press._https://ehrafworldcultures_yale_edu.libproxy.uwyo.edu/document?id=nf04_023.	32	The materials which comprised the Manitoba or Blackduck and Selkirk foci are quite similar and indicate that chipped and ground stone, bone, and ceramics were the principal resources used in the manufacture of tools and utensils prior to European contact. Undoubtedly wood was also extensively employed, although little of it has been recovered from archaeological sites due to problems of preservat…	Bone used to create barbed points, needles, awls, and a variety of other tools	NA	Toolkit		-17.79999924	21	-111.0859358	49.33764691
Assiniboine	bone awl (no quotation)	bone	awl	eHRAF World Cultures	Plains and Plateau	Denig,_Edwin_Thompson._1961._Of_the_Assiniboines._InFive_Indian_Tribes_of_the_Upper_Missouri?;_Sioux,_Arickaras,_Assiniboines,_Crees,_Crows,_Edited_and_with_an_Introd._by_John_C._Ewers,_63_98._Norman:_University_of_Oklahoma_Press._https://ehrafworldcultures_yale_edu.libproxy.uwyo.edu/document?id=nf04_012.	94	"The Assiniboines are tolerably good hunters, both on foot with the gun and on horse with bow and arrow. But they are lazy and improvident. They will not purchase guns, or if they do, exchange or give them away to other nations. In a party of 50 hunters or warriors not more than 10 or 12 guns could be counted. They depend on their horses to catch the buffalo, and when these are stolen or dead the…	Description of how saddles, utensils, and dresses were created with a bone awl. In the context of hunting	NA	Saddles		-17.79999924	21	-111.0859358	49.33764691
Assiniboine	awl	bone	awl	eHRAF World Cultures	Plains and Plateau	Denig,_Edwin_Thompson._1961._Of_the_Assiniboines._InFive_Indian_Tribes_of_the_Upper_Missouri?;_Sioux,_Arickaras,_Assiniboines,_Crees,_Crows,_Edited_and_with_an_Introd._by_John_C._Ewers,_63_98._Norman:_University_of_Oklahoma_Press._https://ehrafworldcultures_yale_edu.libproxy.uwyo.edu/document?id=nf04_012.	94	The Assiniboines are tolerably good hunters, both on foot with the gun and on horse with bow and arrow. But they are lazy and improvident. They will not purchase guns, or if they do, exchange or give them away to other nations. In a party of 50 hunters or warriors not more than 10 or 12 guns could be counted. They depend on their horses to catch the buffalo, and when these are stolen or dead they…	Bone awls used to create saddles, dresses	NA	Saddles		-17.79999924	21	-111.0859358	49.33764691
Assiniboine	needle	unknown	needle	eHRAF World Cultures	Plains and Plateau	Denig,_Edwin_Thompson,_and_J._N._B._(John_Napoleon_Brinton)_Hewitt._1930.Indian_Tribes_of_the_Upper_Missouri._Washington_D.C.:_Government_Printing_Office._https://ehrafworldcultures.yale.edu/document?id=nf04_005.	592	Tattooing is much practiced by all these tribes, and a great variety of figures are thus painted, sometimes in spots on the forehead, stripes on the cheeks and chin, rings on the arms and wrists; often the whole of the breast as low down as the navel, with both arms, is covered with drawings in tattoo. It is a mark of rank in the men, distinguishing the warrior when elaborately executed, and as t…	Tattooing with four to six porcupine quills or needles are tied togetehr with sinew.	NA	Ceremony or Ritual		-17.79999924	21	-111.0859358	49.33764691
Assiniboine	needle	unknown	needle	eHRAF World Cultures	Plains and Plateau	Denig,_Edwin_Thompson,_and_J._N._B._(John_Napoleon_Brinton)_Hewitt._1930.Indian_Tribes_of_the_Upper_Missouri._Washington_D.C.:_Government_Printing_Office._https://ehrafworldcultures.yale.edu/document?id=nf04_005.	592	Tattooing is much practiced by all these tribes, and a great variety of figures are thus painted, sometimes in spots on the forehead, stripes on the cheeks and chin, rings on the arms and wrists; often the whole of the breast as low down as the navel, with both arms, is covered with drawings in tattoo. It is a mark of rank in the men, distinguishing the warrior when elaborately executed, and as t…	Tattooing with four to six porcupine quills or needles are tied togetehr with sinew.	NA	Tattooing		-17.79999924	21	-111.0859358	49.33764691
Assiniboine	bone awl (no quotation)	bone	awl	eHRAF World Cultures	Plains and Plateau	Denig,_Edwin_Thompson._1961._Of_the_Assiniboines._InFive_Indian_Tribes_of_the_Upper_Missouri?;_Sioux,_Arickaras,_Assiniboines,_Crees,_Crows,_Edited_and_with_an_Introd._by_John_C._Ewers,_63_98._Norman:_University_of_Oklahoma_Press._https://ehrafworldcultures_yale_edu.libproxy.uwyo.edu/document?id=nf04_012.	94	"The Assiniboines are tolerably good hunters, both on foot with the gun and on horse with bow and arrow. But they are lazy and improvident. They will not purchase guns, or if they do, exchange or give them away to other nations. In a party of 50 hunters or warriors not more than 10 or 12 guns could be counted. They depend on their horses to catch the buffalo, and when these are stolen or dead the…	Description of how saddles, utensils, and dresses were created with a bone awl. In the context of hunting	NA	Utensils		-17.79999924	21	-111.0859358	49.33764691
Assiniboine	bone awl (no quotation)	bone	awl	eHRAF World Cultures	Plains and Plateau	Denig,_Edwin_Thompson._1961._Of_the_Assiniboines._InFive_Indian_Tribes_of_the_Upper_Missouri?;_Sioux,_Arickaras,_Assiniboines,_Crees,_Crows,_Edited_and_with_an_Introd._by_John_C._Ewers,_63_98._Norman:_University_of_Oklahoma_Press._https://ehrafworldcultures_yale_edu.libproxy.uwyo.edu/document?id=nf04_012.	94	"The Assiniboines are tolerably good hunters, both on foot with the gun and on horse with bow and arrow. But they are lazy and improvident. They will not purchase guns, or if they do, exchange or give them away to other nations. In a party of 50 hunters or warriors not more than 10 or 12 guns could be counted. They depend on their horses to catch the buffalo, and when these are stolen or dead the…	Description of how saddles, utensils, and dresses were created with a bone awl. In the context of hunting	NA	Clothing		-17.79999924	21	-111.0859358	49.33764691
Assiniboine	awl	unknown	awl	eHRAF World Cultures	Plains and Plateau	Ray,_Arthur_J._1974.Indians_in_the_Fur_Trade:_Their_Role_as_Trappers,_Hunters,_and_Middlemen_in_the_Lands_Southwest_of_Hudson_Bay,_1660_1870._Toronto:_University_of_Toronto_Press._https://ehrafworldcultures_yale_edu.libproxy.uwyo.edu/document?id=nf04_023.	87	According to La Vérendrye, ammunition, tobacco, and metal goods were the items most desired by the Assiniboine, Cree, and Ojibwa bands living in southern Manitoba and the adjacent portions of Ontario. Typical of his many comments on the subject were the following remarks which he made in 1738 at Fort La Reine on the site of the present city of Portage la Prairie. Describing the gifts he had given…	According to La Vérendrye, ammunition, tobacco, and metal goods were the items most desired by the Assiniboine, Cree, and Ojibwa bands living in southern Manitoba and the adjacent portions of Ontario. Typical of his many comments on the subject were the following remarks which he made in 1738 at Fort La Reine on the site of the present city of Portage la Prairie. Describing the gifts he had given…	NA	Trading	Fur Trading	-17.79999924	21	-111.0859358	49.33764691
Assiniboine	awl	bone	awl	eHRAF World Cultures	Plains and Plateau	Denig,_Edwin_Thompson,_and_J._N._B._(John_Napoleon_Brinton)_Hewitt._1930.Indian_Tribes_of_the_Upper_Missouri._Washington_D.C.:_Government_Printing_Office._https://ehrafworldcultures_yale_edu.libproxy.uwyo.edu/document?id=nf04_005.	621	The introduction of firearms, metallic cooking utensils, and other tools gave them a greater reliance on their own powers, increased their hunting operations, and with them their domestic comfort, by these means withdrawing their attention from their barbarous practices and opening a new field for their exertions. With the substituting of European instruments and clothing arose a different kind o…	Awl included in toolkit	NA	Toolkit		-17.79999924	21	-111.0859358	49.33764691
Assiniboine	awl	unknown	awl	eHRAF World Cultures	Plains and Plateau	Denig,_Edwin_Thompson,_and_J._N._B._(John_Napoleon_Brinton)_Hewitt._1930.Indian_Tribes_of_the_Upper_Missouri._Washington_D.C.:_Government_Printing_Office._https://ehrafworldcultures_yale_edu.libproxy.uwyo.edu/document?id=nf04_005.	610	This frightened them more and they continued their flight. The Head rolling after them was now very near and the children were very tired. The boy threw his knife behind him and immediately the prairie was bristling with knives, through which the Head on endeavoring to pass was cut in a dreadful manner, and stopped in its course. The children continued their way. A fox came to where the Head lay,…	Awl as part of a myth	NA	Storytelling		-17.79999924	21	-111.0859358	49.33764691
Assiniboine	awl	unknown	awl	eHRAF World Cultures	Plains and Plateau	Rodnick,_David,_and_United_States._Bureau_Of_Indian_Affairs._1938.The_Fort_Belknap_Assiniboine_of_Montana._Philadelphia:_s.n._._https://ehrafworldcultures_yale_edu.libproxy.uwyo.edu/document?id=nf04_025.	1	The full list of objects that the Assiniboine received from the French should include tobacco in twists,awls, butcher knives, gun flints and spirits (7), the latter being an index of the later development of alcohol as an integral part of white trade. In return, the Assiniboine received from the village tribes cultivated vegetables such as maize and squash, colored buffalo robes, deer and buck sk…	Awl included in trading	NA	Trading	Fur Trading	-17.79999924	21	-111.0859358	49.33764691
Blackfoot	awl	unknown	awl	eHRAF World Cultures	Plains and Plateau	Hungry_Wolf,_Adolf._1977.The_Blood_People:_A_Division_of_the_Blackfoot_Confederacy?:_An_Illustrated_Interpretation_of_the_Old_Ways._New_York:_Harper_&Row._https://ehrafworldcultures_yale_edu.libproxy.uwyo.edu/document?id=nf06_021.	83	October 4, 1936....Referring to buffalo headdress with feathers...Percy Creighton writes...I sent you a Matoki H.D. oldest one yet....Owned by old woman—AwlBody....It is called The Bulls Scalp Headdress, because in the first place it belonged to the Bulls, and that society died out, and it was taken into the Woman s Society as far back as I could trace it .	Awl Body as person's name	NA	Name	Person's name	-15.69999981	44	-83.18504796	35.46419324
Blackfoot	awl	unknown	awl	eHRAF World Cultures	Plains and Plateau	Ewers,_John_Canfield._1945._Blackfeet_Crafts._InIndian_Handcrafts,_66._Lawrence,_Kan.:_United_States_Indian_Service._https://ehrafworldcultures_yale_edu.libproxy.uwyo.edu/document?id=nf06_041.	48	Many soft skin containers made in the last 75 years by the Blackfeet have been decorated with beadwork. It is not known to what extent quillwork was formerly used on these articles. In the decoration of small containers such asawlcases and paint pouches the beaded designs are composed generally of stripes, elaborated by transverse bars. The typical Blackfeet pipe and tobacco pouch was formerly de…	Beadwork on awl case	NA	Toolkit		-15.69999981	44	-83.18504796	35.46419324
Blackfoot	awl	unknown	awl	eHRAF World Cultures	Plains and Plateau	Wissler,_Clark._1918._The_Sun_Dance_of_the_Blackfoot_Indians._InAnthropological_Papers,_16:i,_223_70._New_York:_The_Trustees._https://ehrafworldcultures_yale_edu.libproxy.uwyo.edu/document?id=nf06_023.	267	These accounts show for one thing that the cutting ceremony in the sun dance is but one of a type of blood and flesh offerings made to the sun, in fulfillment of a vow. The sacrifice of a finger is more frequent and less specialized, though frequently done at the sun dance. Then comes the very frequent offering of bits of skin, a sacrifice common in war raids at all times. The offering of bits of…	Awl used for torture ceremony of the sun dance	NA	Dance		-15.69999981	44	-83.18504796	35.46419324
Blackfoot	awl	unknown	awl	eHRAF World Cultures	Plains and Plateau	Ewers,_John_Canfield._1945._Blackfeet_Crafts._InIndian_Handcrafts,_66._Lawrence,_Kan.:_United_States_Indian_Service._https://ehrafworldcultures_yale_edu.libproxy.uwyo.edu/document?id=nf06_041.	29	Elderly Blackfeet say that quillwork was regarded as a sacred craft by their people. Girls or young women were taught the craft by the older women. First the younger women were initiated ceremonially into the art of handling the sharp pointed quills. It was claimed that women who attempted to do quillwork without having first experienced this ceremony would surely “go blind” or suffer from a swel…	Metal awl for quillwork	NA	Quillwork		-15.69999981	44	-83.18504796	35.46419324
Blackfoot	bone awl (no quotation)	bone	awl	eHRAF World Cultures	Plains and Plateau	Ewers,_John_Canfield._1945._Blackfeet_Crafts._InIndian_Handcrafts,_66._Lawrence,_Kan.:_United_States_Indian_Service._https://ehrafworldcultures_yale_edu.libproxy.uwyo.edu/document?id=nf06_041.	13	"In the careful piecing together of ten to twenty or more buffalo skins to form a lodge cover, and in the making of men s shirts and women s dresses from two deer, antelope, or elk skins carefully cut and pieced together, Blackfeet women exhibited their skill as seamstresses. Often they sought to conceal unsightly, exposed construction 6. Bone awl used in sewing skins . joints of garments or cont…	Use of bone awl to sew skins for decorated clothing and shelter. Clothing with bands of decoration in beadwork or quillwork.	NA	Quillwork		-15.69999981	44	-83.18504796	35.46419324
Blackfoot	needle	metal	needle	eHRAF World Cultures	Plains and Plateau	Hungry_Wolf,_Adolf._1977.The_Blood_People:_A_Division_of_the_Blackfoot_Confederacy?:_An_Illustrated_Interpretation_of_the_Old_Ways._New_York:_Harper_&Row._https://ehrafworldcultures.yale.edu/document?id=nf06_021.	180	When I was young I was taught that the good foods were meat and berries. My parents were just learning to raise a garden when I was born, so they didn t know much about the white man s vegetables. The meat we had came from animals that ate nothing but natural growths and water. Even our cattle lived just as though they were wild. Today our meat often comes from animals that are fed white man s in…		Winter	Medical	Injection	-15.69999981	44	-83.18504796	35.46419324
Blackfoot	needle	unknown	needle	eHRAF World Cultures	Plains and Plateau	Schultz,_James_Willard,_and_Jessie_Louise_Donaldson._1930.The_Sun_Gods_Children._Boston_And_New_York:_Houghton_Mifflin_Co._https://ehrafworldcultures.yale.edu/document?id=nf06_067.	208	Mourning over the death of my friends, I slept but little during the day. As soon as it was dark, I went on again, but slowly, weakly, from lack of food. One of my moccasins was ripping and I had noneedle, sinew thread, or awl to resew it; they were in my war sack that I had dropped when we were in the coulee, fighting the enemy. And now, as I was working my way through a grove, the sole of the m…	Person didn't have a needle, awl, or sinew thread to sew the moccasin since they were in his war sack which he had dropped while fighting the enemy.	NA	Shoes		-15.69999981	44	-83.18504796	35.46419324
Blackfoot	awl	metal	awl	eHRAF World Cultures	Plains and Plateau	Ewers,_John_Canfield._1958._The_Blackfeet:_Raiders_of_the_Northwestern_Plains._InCivilization_of_the_American_Indian,_49:xviii,_348_,_plates._Norman:_University_of_Oklahoma_Press._https://ehrafworldcultures_yale_edu.libproxy.uwyo.edu/document?id=nf06_008.	119	Quills were kept in cigar shaped elk bladder containers until they were used. they were used. The quillworker made holes in the skin article to be decorated with a metalawland passed sinew thread through these holes to attach the quills. She held the quills in her mouth to soften them and drew them between her teeth to flatten them. Women most commonly applied quills to men s shirts and leggings …	Quill work with awl	NA	Quillwork		-15.69999981	44	-83.18504796	35.46419324
Blackfoot	awl	unknown	awl	eHRAF World Cultures	Plains and Plateau	Wissler,_Clark._1910._Material_Culture_of_the_Blackfoot_Indians._InAnthropological_Papers,_5:1_175,_plates._New_York:_The_Trustees._https://ehrafworldcultures_yale_edu.libproxy.uwyo.edu/document?id=nf06_003.	74	Awlcases were of the type shown in Fig. 38 . Unlike some other tribes, the women fastened these to the dress, either high up on the breast, or over the left shoulder so as to be easily reached with the hand. Theawlcases of the Dakota are of the same shape but have closing flaps. Curiously Fig. 38 (50 5453). A Bodkin Case. Length, 23 cm. enough, those of the Blackfoot like those of the Assiniboine…	Awl cases	NA	Toolkit		-15.69999981	44	-83.18504796	35.46419324
Blackfoot	awl	unknown	awl	eHRAF World Cultures	Plains and Plateau	Hungry_Wolf,_Beverly._1980.The_Ways_of_My_Grandmothers._New_York:_Morrow._https://ehrafworldcultures_yale_edu.libproxy.uwyo.edu/document?id=nf06_020.	224	My grandmothers always used sinew to sew up their moccasins, which means they had to pick up theirawlsand make holes through both pieces before every stitch. Their stitches were close together, so that was a lot of work. Some people nowadays use thread, but it never does wear very well. Many old women still use sinew. I feel fortunate for having located a recent product that combines the strength…	Awl used to sew up moccasins	NA	Shoes		-15.69999981	44	-83.18504796	35.46419324
Blackfoot	bone awl (no quotation)	bone	awl	eHRAF World Cultures	Plains and Plateau	Wallace,_Ernest,_and_E._Adamson_(Edward_Adamson)_Hoebel._1952._The_Comanches:_Lords_of_the_South_Plains._InCivilization_of_the_American_Indian_Series,_v._34:xviii,_381_,_16_plates._Norman:_University_of_Oklahoma_Press._https://ehrafworldcultures_yale_edu.libproxy.uwyo.edu/document?id=no06_003.	80	"Awls and needles were usually made of bone sharpened to a fine point. Steel substitutes were among the first articles traded by the whites to the Indians, but the methods of sewing remained practically unchanged so long as leather was used for clothing. Sewing implements were carried in a small case made of dressed buffalo cow or calfskin tied to the belt. Such cases usually opened at the top wi…	Awl used for sewing and as part of the toolkit	NA	Clothing		-15.69999981	44	-83.18504796	35.46419324
Blackfoot	"bone needle"	bone	needle	eHRAF World Cultures	Plains and Plateau	Grinnell,_George_Bird._1962.Blackfoot_Lodge_Tales:_The_Story_of_a_Prairie_People._Lincoln:_University_of_Nebraska_Press._https://ehrafworldcultures_yale_edu.libproxy.uwyo.edu/document?id=nf06_005.	51	"When the people heard this, they felt very sorry, but they had to do as the chief said; so they tore down the lodges, and quickly packed the dog travois, and started off. They packed in such a hurry that they left many little things lying in camp,—knives and awls, bone needles and moccasins...The little children played about in the sand for a long time, but at last they began to get hungry; and …	Bone needle as part of the toolkit. In the context of children lost after playing in the sand by the river away from camp.	NA	Toolkit		-15.69999981	44	-83.18504796	35.46419324
Blackfoot	needle	unknown	needle	eHRAF World Cultures	Plains and Plateau	Wissler,_Clark._1910._Material_Culture_of_the_Blackfoot_Indians._InAnthropological_Papers,_5:1_175,_plates._New_York:_The_Trustees._https://ehrafworldcultures.yale.edu/document?id=nf06_003.	133	Tattooing and Mutilation . While tattooing was not a custom, it was occasionally performed. The designs were simple, confined to the arms and face. They were pricked byneedlesand colored with gun powder. Nose rings, as well as lip, cheek and ear plugs seem to have been unknown. The ears of children are pierced, but the ear ornaments worn at present are simple. They are usually rectangular or circ…	Needle used for piercing ears and tattooing	NA	Tattooing		-15.69999981	44	-83.18504796	35.46419324
Blackfoot	awl	unknown	awl	eHRAF World Cultures	Plains and Plateau	Schultz,_James_Willard._1980.Blackfeet_and_Buffalo:_Memories_of_Life_among_the_Indians._Norman:_University_of_Oklahoma_Press._https://ehrafworldcultures_yale_edu.libproxy.uwyo.edu/document?id=nf06_024.	322	“At last on a day of early summer I said to my wives: ‘At once make for me two pairs of moccasins, plain ones. Put them, anawl, sinew thread, sacred paint, flint and steel, some pemmican in my war sack. I am going to try to take Cutthroat scalps and horses.	Awl placed in war sack	NA	Toolkit		-15.69999981	44	-83.18504796	35.46419324
Blackfoot	awl	unknown	awl	eHRAF World Cultures	Plains and Plateau	Hungry_Wolf,_Beverly._1980.The_Ways_of_My_Grandmothers._New_York:_Morrow._https://ehrafworldcultures_yale_edu.libproxy.uwyo.edu/document?id=nf06_020.	241	Quillworkers soak the quills in their mouths to soften them before they are sewed down. Among the basic supplies needed, in addition to quills of various sizes and colors (all kept in separate pouches—traditionally in dried and softened cow bladders), are many strands of rolled sinew, anawl, a smooth object used to flatten down the quills after they are sewn on, and a piece of tanned hide on whic…	Awl used for quill work	NA	Quillwork		-15.69999981	44	-83.18504796	35.46419324
Blackfoot	awl	unknown	awl	eHRAF World Cultures	Plains and Plateau	Ewers,_John_Canfield._1958._The_Blackfeet:_Raiders_of_the_Northwestern_Plains._InCivilization_of_the_American_Indian,_49:xviii,_348_,_plates._Norman:_University_of_Oklahoma_Press._https://ehrafworldcultures_yale_edu.libproxy.uwyo.edu/document?id=nf06_008.	129	Each man carried a light pack containing several pairs of moccasins, one or more rawhide ropes for catching, riding, or leading horses, anawland sinew for repairing moccasins, a small pipe with a short willow stem and some tobacco for an occasional smoke en route, and the raider s personal war medicine. These things were wrapped in a blanket roll carried on the back by a rawhide strap over the ch…	Awl to repair moccasins during raid	NA	Shoes		-15.69999981	44	-83.18504796	35.46419324
Blackfoot	needle	metal	needle	eHRAF World Cultures	Plains and Plateau	Ewers,_John_Canfield._1945._Blackfeet_Crafts._InIndian_Handcrafts,_66._Lawrence,_Kan.:_United_States_Indian_Service._https://ehrafworldcultures.yale.edu/document?id=nf06_041.	35	The common Blackfeet technique of bead embroidery is very similar to the older technique of quillwork. In decorating an article of skin or cloth with seed beads two threads are used, one for stringing the beads, the other for sewing them down. In the geometric designs the beads are arranged in parallel rows, massed tightly together. One 36(a). Detail of overlaid stitch: A, cross section. B, looki…	Metal needles supplied by traders have been used by beadworkers for more than a century	NA	Beadwork		-15.69999981	44	-83.18504796	35.46419324
Blackfoot	bone awl (no quotation)	bone	awl	eHRAF World Cultures	Plains and Plateau	Hungry_Wolf,_Adolf._1977.The_Blood_People:_A_Division_of_the_Blackfoot_Confederacy?:_An_Illustrated_Interpretation_of_the_Old_Ways._New_York:_Harper_&Row._https://ehrafworldcultures_yale_edu.libproxy.uwyo.edu/document?id=nf06_021.	98	"Skin of a young badger—body drawn out at the neck—to form Bags. Part of the breast and tail reinforced with red strouding. Straight sandstone pipe—grey Bladder with handful of dried berries, probably service berries. One large berry was found in the bowl of the pipe. A typical bone awl from deer leg. Painted red—probably used as a pipe stoker, but not blackened by use. Charm of badger fur, a bea…	General descrition of a bone awl made from a deer leg	NA	Toolkit		-15.69999981	44	-83.18504796	35.46419324
Blackfoot	bone awl (no quotation)	bone	awl	eHRAF World Cultures	Plains and Plateau	Ewers,_John_Canfield._1945._Blackfeet_Crafts._InIndian_Handcrafts,_66._Lawrence,_Kan.:_United_States_Indian_Service._https://ehrafworldcultures_yale_edu.libproxy.uwyo.edu/document?id=nf06_041.	13	"In the careful piecing together of ten to twenty or more buffalo skins to form a lodge cover, and in the making of men s shirts and women s dresses from two deer, antelope, or elk skins carefully cut and pieced together, Blackfeet women exhibited their skill as seamstresses. Often they sought to conceal unsightly, exposed construction 6. Bone awl used in sewing skins . joints of garments or cont…	Use of bone awl to sew skins for decorated clothing and shelter. Clothing with bands of decoration in beadwork or quillwork.	NA	Clothing		-15.69999981	44	-83.18504796	35.46419324
Blackfoot	awl	unknown	awl	eHRAF World Cultures	Plains and Plateau	Wissler,_Clark._1918._The_Sun_Dance_of_the_Blackfoot_Indians._InAnthropological_Papers,_16:i,_223_70._New_York:_The_Trustees._https://ehrafworldcultures_yale_edu.libproxy.uwyo.edu/document?id=nf06_023.	267	These accounts show for one thing that the cutting ceremony in the sun dance is but one of a type of blood and flesh offerings made to the sun, in fulfillment of a vow. The sacrifice of a finger is more frequent and less specialized, though frequently done at the sun dance. Then comes the very frequent offering of bits of skin, a sacrifice common in war raids at all times. The offering of bits of…	Awl used for torture ceremony of the sun dance	NA	Torture		-15.69999981	44	-83.18504796	35.46419324
Blackfoot	awl	unknown	awl	eHRAF World Cultures	Plains and Plateau	Ewers,_John_Canfield._1958._The_Blackfeet:_Raiders_of_the_Northwestern_Plains._InCivilization_of_the_American_Indian,_49:xviii,_348_,_plates._Norman:_University_of_Oklahoma_Press._https://ehrafworldcultures_yale_edu.libproxy.uwyo.edu/document?id=nf06_008.	45	The Piegans must have realized how they had prospered since the traders came among them. Their lives had become infinitely richer than those of their stone age great grandfathers. Part of their prosperity resulted from their acquisition of swift horses from neighboring tribes. Horses greatly eased their daily tasks of obtaining food and skins and of moving camps, and enabled them to accumulate mo…	Awl included in toolkit	NA	Trading	European trading	-15.69999981	44	-83.18504796	35.46419324
Blackfoot	bone awl (no quotation)	bone	awl	eHRAF World Cultures	Plains and Plateau	Ewers,_John_Canfield._1945._Blackfeet_Crafts._InIndian_Handcrafts,_66._Lawrence,_Kan.:_United_States_Indian_Service._https://ehrafworldcultures_yale_edu.libproxy.uwyo.edu/document?id=nf06_041.	6	"ILLUSTRATIONS PLATE PAGE Manual dexterity is a key to success in Blackfeet craft work. USIS Frontispiece * * This map is adapted from one in The Old North Trail by Walter McClintock and used with his permission. This map was also used in Ewers “Story of the Blackfeet” and an acknowledgement inadvertantly omitted. Present reservations and former range of the Blackfeet tribes. (MC) 8 Six steps in …	Use of bone awl to sew skins	NA	Clothing		-15.69999981	44	-83.18504796	35.46419324
Blackfoot	awl	unknown	awl	eHRAF World Cultures	Plains and Plateau	Hungry_Wolf,_Beverly._1980.The_Ways_of_My_Grandmothers._New_York:_Morrow._https://ehrafworldcultures_yale_edu.libproxy.uwyo.edu/document?id=nf06_020.	122	Even though my first tipi cover didn t take long to make with my mother s help, it was hard working with so much canvas. I marveled at the skills of my ancestors, whose tipis were often just as large, but made from big, heavy buffalo hides instead of canvas. It would have taken twelve or fourteen such hides to make a tipi like ours. Imagine lifting that many hides around in one piece! In addition…	Awl used to produce tipi covering	NA	Shelter		-15.69999981	44	-83.18504796	35.46419324
Blackfoot	awl	unknown	awl	eHRAF World Cultures	Plains and Plateau	Mountain_Horse,_Mike._1979.My_People,_the_Bloods._Calgary:_Glenbow_Alberta_Institute?;_Blood_Tribal_Council._https://ehrafworldcultures_yale_edu.libproxy.uwyo.edu/document?id=nf06_064.	129	In his last wanderings Charcoal, as always seemed inevitable, rode back to the Blood Reserve to the home of his brother, Left Hand, who had previously promised the police that he would aid in effecting a capture. Knocking at the door, the fugitive asked that it be opened and that he be given food. Left Hand, recognizing his brother‘s voice, quietly directed his wives to assist in the capture, the…	Awl used to committ suicide by Charcoal	NA	Suicide		-15.69999981	44	-83.18504796	35.46419324
Blackfoot	bone awl (no quotation)	bone	awl	eHRAF World Cultures	Plains and Plateau	Ewers,_John_Canfield._1945._Blackfeet_Crafts._InIndian_Handcrafts,_66._Lawrence,_Kan.:_United_States_Indian_Service._https://ehrafworldcultures_yale_edu.libproxy.uwyo.edu/document?id=nf06_041.	13	"In the careful piecing together of ten to twenty or more buffalo skins to form a lodge cover, and in the making of men s shirts and women s dresses from two deer, antelope, or elk skins carefully cut and pieced together, Blackfeet women exhibited their skill as seamstresses. Often they sought to conceal unsightly, exposed construction 6. Bone awl used in sewing skins . joints of garments or cont…	Use of bone awl to sew skins for decorated clothing and shelter. Clothing with bands of decoration in beadwork or quillwork.	NA	Shelter		-15.69999981	44	-83.18504796	35.46419324
Blackfoot	awl	unknown	awl	eHRAF World Cultures	Plains and Plateau	Lancaster,_Richard._1966.Piegan:_A_Look_from_within_at_the_Life,_Times,_and_Legacy_of_an_American_Indian_Tribe._Garden_City,_N._Y.:_Doubleday._https://ehrafworldcultures_yale_edu.libproxy.uwyo.edu/document?id=nf06_054.	153	To the right of old Dan Bull Plume, and down along the wall opposite the men, the women sat. Most of the women were dressed in Indian costume, but a few had on plain dark cotton dresses. None of the men was dressed in a complete Indian outfit, although most of them had on moccasins and several wore necklaces of claws or beads or shells. The Chief had on his moccasins, of course—he never wears sho…	Ears pierced with hot awl	NA	Piercing		-15.69999981	44	-83.18504796	35.46419324
Blackfoot	awl	unknown	awl	eHRAF World Cultures	Plains and Plateau	Wissler,_Clark._1911._The_Social_Life_of_the_Blackfoot_Indians._InAnthropological_Papers,_7:1_l,_1_64._New_York:_The_Trustees._https://ehrafworldcultures_yale_edu.libproxy.uwyo.edu/document?id=nf06_001.	35	The Piegan were in camp at Ft. Benton. Rations gave out, so they broke camp about sundown and pitched again after dark near some brush. I planned to go on a raid against the Flathead for horses. Next morning, a large party joined me and we went on to High Wood where we met and camped with a white man and his Indian wife. I traded my black and red blankets for his white ones. We followed the south…	Awl used to mend shoes	NA	Shoes		-15.69999981	44	-83.18504796	35.46419324
Blackfoot	awl	unknown	awl	eHRAF World Cultures	Plains and Plateau	Dempsey,_Hugh_Aylmer._1978.Charcoals_World._Saskatoon:_Western_Producer_Prairie_Books._https://ehrafworldcultures_yale_edu.libproxy.uwyo.edu/document?id=nf06_062.	150	Charcoal was allowed to sit in a chair, and there, huddled down with his hood pulled over his head, the exhausted man appeared to sleep while waiting for the police to come from Standoff. There was no hope now of killing Pretty Wolverine Woman; in fact, Left Hand had told him the police had locked her up in Macleod. Cautiously, with a movement so slight that it scarcely disturbed his winter coat,…	Awl used to pierce arm and committ suicide	NA	Suicide		-15.69999981	44	-83.18504796	35.46419324
Blackfoot	awl	unknown	awl	eHRAF World Cultures	Plains and Plateau	Grinnell,_George_Bird._1962.Blackfoot_Lodge_Tales:_The_Story_of_a_Prairie_People._Lincoln:_University_of_Nebraska_Press._https://ehrafworldcultures_yale_edu.libproxy.uwyo.edu/document?id=nf06_005.	238	“There are two sacred things connected with the catching of eagles,—two things which must be observed if the eagle catcher is to have good luck. The man who is watching must not eat rosebuds. If he does, the eagle, when he comes down and alights by the bait, will begin to scratch himself and will not attack the bait. The rosebuds will make him itch. Neither the man nor his wife must use anawlwhil…	Awl must not be used during the catching of eagles	NA	Belief		-15.69999981	44	-83.18504796	35.46419324
Blackfoot	awl	unknown	awl	eHRAF World Cultures	Plains and Plateau	Wissler,_Clark._1912._Ceremonial_Bundles_of_the_Blackfoot_Indians._InAnthropological_Papers,_7:1_l.,_65_289._New_York:_The_Trustees._https://ehrafworldcultures_yale_edu.libproxy.uwyo.edu/document?id=nf06_002.	267	After the party has been out a few days and killed some game and camped for the night, the leader announces, “Now, it is time to sing the wolf songs. They will give us good luck in getting horses. Each of you must sing in turn and say a few words used by your sweetheart when you saw her last. You must give her name. You must tell the truth and not lie about any woman; to do so will mean certain i…	Awl used to show truthfulness during singing as part of a ceremony	NA	Music		-15.69999981	44	-83.18504796	35.46419324
Blackfoot	awl	unknown	awl	eHRAF World Cultures	Plains and Plateau	Lewis,_Oscar._1973._The_Effects_of_White_Contact_upon_Blackfoot_Culture._InMonographs,_vi,_73._Seattle:_University_of_Washington_Press._https://ehrafworldcultures_yale_edu.libproxy.uwyo.edu/document?id=nf06_010.	34, 37, 43	With the infiltration of the labor saving devices of white material culture, and the consequent rise in the standard of living, the “luxuries” soon became necessities, and Blackfoot dependence upon the whites, though on a different level than that of the Cree, was no less real. After a time it was only the poorest households which were without their guns, iron axes, kettles, beads,awls, blankets,…	Awl included in trading	NA	Trading	Fur Trading	-15.69999981	44	-83.18504796	35.46419324
Blackfoot	needle	unknown	needle	eHRAF World Cultures	Plains and Plateau	Wissler,_Clark._1912._Ceremonial_Bundles_of_the_Blackfoot_Indians._InAnthropological_Papers,_7:1_l.,_65_289._New_York:_The_Trustees._https://ehrafworldcultures.yale.edu/document?id=nf06_002.	88	Cree medicines are transferred in about the same manner as medicine bundles. The fees are usually a horse and miscellaneous property. Usually, when one wishes to win another s love, he or she calls upon some person known to have such medicine, engaging them to do the charming instead. For this, liberal fees are given. Such persons may also be called upon to injure another, as to induce insanity, …	Needle found in beadworker's hand through "Cree Medicine" or magic.	NA	Beadwork		-15.69999981	44	-83.18504796	35.46419324
Blackfoot	bone awl (no quotation)	bone	awl	eHRAF World Cultures	Plains and Plateau	Ewers,_John_Canfield._1945._Blackfeet_Crafts._InIndian_Handcrafts,_66._Lawrence,_Kan.:_United_States_Indian_Service._https://ehrafworldcultures_yale_edu.libproxy.uwyo.edu/document?id=nf06_041.	13	"In the careful piecing together of ten to twenty or more buffalo skins to form a lodge cover, and in the making of men s shirts and women s dresses from two deer, antelope, or elk skins carefully cut and pieced together, Blackfeet women exhibited their skill as seamstresses. Often they sought to conceal unsightly, exposed construction 6. Bone awl used in sewing skins . joints of garments or cont…	Use of bone awl to sew skins for decorated clothing and shelter. Clothing with bands of decoration in beadwork or quillwork.	NA	Clothing		-15.69999981	44	-83.18504796	35.46419324
Blackfoot	bone awl (no quotation)	bone	awl	eHRAF World Cultures	Plains and Plateau	Ewers,_John_Canfield._1945._Blackfeet_Crafts._InIndian_Handcrafts,_66._Lawrence,_Kan.:_United_States_Indian_Service._https://ehrafworldcultures_yale_edu.libproxy.uwyo.edu/document?id=nf06_041.	13	"In the careful piecing together of ten to twenty or more buffalo skins to form a lodge cover, and in the making of men s shirts and women s dresses from two deer, antelope, or elk skins carefully cut and pieced together, Blackfeet women exhibited their skill as seamstresses. Often they sought to conceal unsightly, exposed construction 6. Bone awl used in sewing skins . joints of garments or cont…	Use of bone awl to sew skins for decorated clothing and shelter. Clothing with bands of decoration in beadwork or quillwork.	NA	Beadwork		-15.69999981	44	-83.18504796	35.46419324
Blackfoot	awl	unknown	awl	eHRAF World Cultures	Plains and Plateau	Ewers,_John_Canfield._1955._The_Horse_in_Blackfoot_Indian_Culture,_with_Comparative_Material_from_Other_Western_Tribes._InBulletin,_xv,_374._Washington:_U._S._Govt._Print._Off._https://ehrafworldcultures_yale_edu.libproxy.uwyo.edu/document?id=nf06_009.	372	“Opiowan once lived at peace with all our tribe. He was known as an industrious man, living contentedly in a lodge with his two wives, his mother and his only child, a boy of eight. A young man named Natomina, a former lover of Pretty Wolverine, his favourite wife, began coming to the lodge. When he became so deeply enamoured that his attentions were the talk of the tribe, Opiowan warned him to d…	Awl used to committ suicide by Opiowan	NA	Suicide		-15.69999981	44	-83.18504796	35.46419324
Blackfoot	awl	unknown	awl	eHRAF World Cultures	Plains and Plateau	Schultz,_James_Willard._1980.Blackfeet_and_Buffalo:_Memories_of_Life_among_the_Indians._Norman:_University_of_Oklahoma_Press._https://ehrafworldcultures_yale_edu.libproxy.uwyo.edu/document?id=nf06_024.	232 239	For all its apparent ease, Handsome Man s war dance was strenuous work, particularly on a day so hot; finally tiring, perspiration streaking his painted face, Handsome Man motioned his followers to be silent, and came to a stand close in front of our shelter. And just then Otter Woman held out a questioning hand to her jealous enemy, Otahki, and said, “Give me Handsome Man.” And then; “Oh, what a…	Awl mentioned in the Handsome Man's war dance	NA	Dance		-15.69999981	44	-83.18504796	35.46419324
Blackfoot	awl	unknown	awl	eHRAF World Cultures	Plains and Plateau	Wissler,_Clark._1912._Ceremonial_Bundles_of_the_Blackfoot_Indians._InAnthropological_Papers,_7:1_l.,_65_289._New_York:_The_Trustees._https://ehrafworldcultures_yale_edu.libproxy.uwyo.edu/document?id=nf06_002.	267	After the party has been out a few days and killed some game and camped for the night, the leader announces, “Now, it is time to sing the wolf songs. They will give us good luck in getting horses. Each of you must sing in turn and say a few words used by your sweetheart when you saw her last. You must give her name. You must tell the truth and not lie about any woman; to do so will mean certain i…	Awl used to show truthfulness during singing as part of a ceremony	NA	Ceremony or Ritual		-15.69999981	44	-83.18504796	35.46419324
Blackfoot	awl	unknown	awl	eHRAF World Cultures	Plains and Plateau	Hungry_Wolf,_Beverly._1980.The_Ways_of_My_Grandmothers._New_York:_Morrow._https://ehrafworldcultures_yale_edu.libproxy.uwyo.edu/document?id=nf06_020.	199	If the children of a household didn t behave then the mother or father might go and get some old man or old lady to come and give them a lecture. If the kids were still acting bad that old person would just pull out anawland pierce their ears right then. That worked very well in teaching kids a lesson.	Awl used for piercing ears of kids that were acting bad	NA	Piercing		-15.69999981	44	-83.18504796	35.46419324
Blackfoot	needle	unknown	needle	eHRAF World Cultures	Plains and Plateau	Wissler,_Clark._1918._The_Sun_Dance_of_the_Blackfoot_Indians._InAnthropological_Papers,_16:i,_223_70._New_York:_The_Trustees._https://ehrafworldcultures.yale.edu/document?id=nf06_023.	265	Sometimes, when warriors are on an expedition and come in sight of the enemy they will sit in a circle while the leader, or the oldest member of the party, offers prayers that they may succeed in their undertaking. Then they proceed to offer bits of their own skin to the sun. The one who prayed sits down by one of the party, takes up aneedleor bodkin and a knife, thrusts the former under a small …	Offer bits of their skin to the sun during the torture ceremony, or before warriors are on an expedition and come in sight of the enemy. They take a needle, thrust a person praying under a small section of skin and raising it, cuts off a smal slice with a knife. This leaves a circular wound. The operator pulls the skin up with the needle and slices off a small section under the instrument. He the…	NA	Ceremony or Ritual		-15.69999981	44	-83.18504796	35.46419324
Blackfoot	awl	unknown	awl	eHRAF World Cultures	Plains and Plateau	Wissler,_Clark._1918._The_Sun_Dance_of_the_Blackfoot_Indians._InAnthropological_Papers,_16:i,_223_70._New_York:_The_Trustees._https://ehrafworldcultures_yale_edu.libproxy.uwyo.edu/document?id=nf06_023.	267	These accounts show for one thing that the cutting ceremony in the sun dance is but one of a type of blood and flesh offerings made to the sun, in fulfillment of a vow. The sacrifice of a finger is more frequent and less specialized, though frequently done at the sun dance. Then comes the very frequent offering of bits of skin, a sacrifice common in war raids at all times. The offering of bits of…	Awl used for torture ceremony of the sun dance	NA	Ceremony or Ritual		-15.69999981	44	-83.18504796	35.46419324
Blackfoot	needle	unknown	needle	eHRAF World Cultures	Plains and Plateau	Hungry_Wolf,_Beverly._1980.The_Ways_of_My_Grandmothers._New_York:_Morrow._https://ehrafworldcultures.yale.edu/document?id=nf06_020.	239	My grandmothers often made all their sewing equipment by hand, even after they could buy the materials from traders and stores. They used flint knives and sharp edged stones for cutting. They used pointed pieces of bone—often broken from a whole leg bone—as awls, to make holes for their stitches. And they used sinews from animals as thread. The sinews are softened in the mouth before sewing. If t…	Use of needle for beadwork	NA	Shoes		-15.69999981	44	-83.18504796	35.46419324
Blackfoot	bone awl (no quotation)	bone	awl	eHRAF World Cultures	Plains and Plateau	Ewers,_John_Canfield._1945._Blackfeet_Crafts._InIndian_Handcrafts,_66._Lawrence,_Kan.:_United_States_Indian_Service._https://ehrafworldcultures_yale_edu.libproxy.uwyo.edu/document?id=nf06_041.	13	"The Blackfeet used animal sinew for thread in sewing skins. Broad bands of sinew were cut from the legs and neck of the buffalo or animals of the deer family. When thread was needed shreds were pulled off with the teeth, softened in water or in the mouth, smoothed with the fingers, and twisted by holding one end in the mouth and rolling the sinew between the palms of the hands. Sinew made a toug…	Use of bone awl to sew skins	NA	Clothing		-15.69999981	44	-83.18504796	35.46419324
Blackfoot	needle	unknown	needle	eHRAF World Cultures	Plains and Plateau	Hungry_Wolf,_Beverly._1980.The_Ways_of_My_Grandmothers._New_York:_Morrow._https://ehrafworldcultures.yale.edu/document?id=nf06_020.	74	I witnessed a revival of this custom during the great war in Europe. One evening, during those dark days of 1917 when the Germans were having things pretty much their own way, I was walking along a French road with a number of other Indian lads. We stopped at a small clearing and sat down, and after a few minutes several of the boys began to pray. Some made supplication for the success of the all…	Use of needle to help with wound	NA	Medical	Holding wound taunt with needle	-15.69999981	44	-83.18504796	35.46419324
Blackfoot	needle	unknown	needle	eHRAF World Cultures	Plains and Plateau	Wissler,_Clark._1910._Material_Culture_of_the_Blackfoot_Indians._InAnthropological_Papers,_5:1_175,_plates._New_York:_The_Trustees._https://ehrafworldcultures.yale.edu/document?id=nf06_003.	132	Tattooing and Mutilation . While tattooing was not a custom, it was occasionally performed. The designs were simple, confined to the arms and face. They were pricked byneedlesand colored with gun powder. Nose rings, as well as lip, cheek and ear plugs seem to have been unknown. The ears of children are pierced, but the ear ornaments worn at present are simple. They are usually rectangular or circ…	Needle used for piercing ears and tattooing	NA	Piercing		-15.69999981	44	-83.18504796	35.46419324
Blackfoot	needle	metal	needle	eHRAF World Cultures	Plains and Plateau	Ewers,_John_Canfield._1945._Blackfeet_Crafts._InIndian_Handcrafts,_66._Lawrence,_Kan.:_United_States_Indian_Service._https://ehrafworldcultures.yale.edu/document?id=nf06_041.	35	The common Blackfeet technique of bead embroidery is very similar to the older technique of quillwork. In decorating an article of skin or cloth with seed beads two threads are used, one for stringing the beads, the other for sewing them down. In the geometric designs the beads are arranged in parallel rows, massed tightly together. One 36(a). Detail of overlaid stitch: A, cross section. B, looki…	Metal needles supplied by traders have been used by beadworkers for more than a century	NA	Trading		-15.69999981	44	-83.18504796	35.46419324
Blackfoot	needle	unknown	needle	eHRAF World Cultures	Plains and Plateau	Grinnell,_George_Bird._1962.Blackfoot_Lodge_Tales:_The_Story_of_a_Prairie_People._Lincoln:_University_of_Nebraska_Press._https://ehrafworldcultures.yale.edu/document?id=nf06_005.	201	The Blackfeet made buckets, cups, basins, and dishes from the lining of the buffalo s paunch. This was torn off in large pieces, and was stretched over a flattened willow or cherry hoop at the bottom and top. These hoops were sometimes inside and sometimes outside the bucket or dish. In the latter case, the hoop at the bottom was often sewed to the paunch, which came down over it, double on the o…		NA	Basins		-15.69999981	44	-83.18504796	35.46419324
Blackfoot	needle	unknown	needle	eHRAF World Cultures	Plains and Plateau	Wissler,_Clark._1910._Material_Culture_of_the_Blackfoot_Indians._InAnthropological_Papers,_5:1_175,_plates._New_York:_The_Trustees._https://ehrafworldcultures.yale.edu/document?id=nf06_003.	54	For sewing, a bodkin of bone was used. This was displaced by those of metal and finally, in time, byneedles. Their chief stitches are shown in Fig. 11 . 1 1 see p.53 analyst The first of these is the one in general use for all seams and the joining of moccasin soles to their uppers, often spoken of as over and over stitch. The second is in our terminology the running stitch of plain sewing, Fig. …	Needle for sewing moccasins	NA	Shoes		-15.69999981	44	-83.18504796	35.46419324
Blackfoot	awl	unknown	awl	eHRAF World Cultures	Plains and Plateau	Hungry_Wolf,_Beverly._1980.The_Ways_of_My_Grandmothers._New_York:_Morrow._https://ehrafworldcultures_yale_edu.libproxy.uwyo.edu/document?id=nf06_020.	199	If the children of a household didn t behave then the mother or father might go and get some old man or old lady to come and give them a lecture. If the kids were still acting bad that old person would just pull out anawland pierce their ears right then. That worked very well in teaching kids a lesson.	Awl used for piercing ears of kids that were acting bad	NA	Punishment		-15.69999981	44	-83.18504796	35.46419324
Blackfoot	awl	unknown	awl	eHRAF World Cultures	Plains and Plateau	Undoubtedly_some_of_the_articles_received_by_the_Mandan_in_this_trade_were_passed_along_to_the_Assiniboin._In_1738,_La_Vérendrye_himself_had_found_that_the_Mandan_offered_not_only_grains_and_tobacco,_but_also_colored_buffalo_robes,_deerskins_and_buckskins_carefully_dressed_and_ornamented_with_fur_and_feathers,_painted_feathers_and_furs,_worked_garters,_headbands,_and_girdles_to_the_Assiniboin_in_…		Undoubtedly some of the articles received by the Mandan in this trade were passed along to the Assiniboin. In 1738, La Vérendrye himself had found that the Mandan offered not only grains and tobacco, but also colored buffalo robes, deerskins and buckskins carefully dressed and ornamented with fur and feathers, painted feathers and furs, worked garters, headbands, and girdles to the Assiniboin in …	Awl included in fur trade	NA	Trading	Fur Trading	-15.69999981	44	-83.18504796	35.46419324
Blackfoot	awl	unknown	awl	eHRAF World Cultures	Plains and Plateau	Dempsey,_Hugh_Aylmer._1978.Charcoals_World._Saskatoon:_Western_Producer_Prairie_Books._https://ehrafworldcultures_yale_edu.libproxy.uwyo.edu/document?id=nf06_062.	151	Charcoal was weak from the loss of blood but still alive when Sgt. W. B. Macleod arrived at Left Hand‘s house. The policeman‘s first action was to take possession of the prisoner‘s meager possessions: one regulation police saddle and bridle, a Lee Metford carbine number 39, a pair of field glasses, butcher knife and sheath, cartridge belt and ammunition. And oneawl.	Awl described in prisoner's toolkit	NA	Toolkit		-15.69999981	44	-83.18504796	35.46419324
Blackfoot	needle	unknown	needle	eHRAF World Cultures	Plains and Plateau	Grinnell,_George_Bird._1962.Blackfoot_Lodge_Tales:_The_Story_of_a_Prairie_People._Lincoln:_University_of_Nebraska_Press._https://ehrafworldcultures.yale.edu/document?id=nf06_005.	201	The Blackfeet made buckets, cups, basins, and dishes from the lining of the buffalo s paunch. This was torn off in large pieces, and was stretched over a flattened willow or cherry hoop at the bottom and top. These hoops were sometimes inside and sometimes outside the bucket or dish. In the latter case, the hoop at the bottom was often sewed to the paunch, which came down over it, double on the o…		NA	Cups		-15.69999981	44	-83.18504796	35.46419324
Blackfoot	awl	unknown	awl	eHRAF World Cultures	Plains and Plateau	Ewers,_John_Canfield._1958._The_Blackfeet:_Raiders_of_the_Northwestern_Plains._InCivilization_of_the_American_Indian,_49:xviii,_348_,_plates._Norman:_University_of_Oklahoma_Press._https://ehrafworldcultures_yale_edu.libproxy.uwyo.edu/document?id=nf06_008.	44	The Piegans must have realized how they had prospered since the traders came among them. Their lives had become infinitely richer than those of their stone age great grandfathers. Part of their prosperity resulted from their acquisition of swift horses from neighboring tribes. Horses greatly eased their daily tasks of obtaining food and skins and of moving camps, and enabled them to accumulate mo…	Awl included in toolkit	NA	Toolkit		-15.69999981	44	-83.18504796	35.46419324
Blackfoot	needle	thorns	needle	eHRAF World Cultures	Plains and Plateau	Mountain_Horse,_Mike._1979.My_People,_the_Bloods._Calgary:_Glenbow_Alberta_Institute?;_Blood_Tribal_Council._https://ehrafworldcultures.yale.edu/document?id=nf06_064.	69	A less painful way of treating a sore spot was to burn thornneedlesstuck into a patient‘s skin. These burrs were so placed as to cover the spot complained of. They were then ignited. Some would throw out considerable sparks as soon as the flames were applied to them. Those were the ones doing a patient the most good. Others burned right down to the skin without throwing out one spark. These had t…	Using needle to treat a sore spot on the skin	NA	Medical	Skin treatment	-15.69999981	44	-83.18504796	35.46419324
Blackfoot	awl	unknown	awl	eHRAF World Cultures	Plains and Plateau	Grinnell,_George_Bird._1962.Blackfoot_Lodge_Tales:_The_Story_of_a_Prairie_People._Lincoln:_University_of_Nebraska_Press._https://ehrafworldcultures_yale_edu.libproxy.uwyo.edu/document?id=nf06_005.	238	“There are two sacred things connected with the catching of eagles,—two things which must be observed if the eagle catcher is to have good luck. The man who is watching must not eat rosebuds. If he does, the eagle, when he comes down and alights by the bait, will begin to scratch himself and will not attack the bait. The rosebuds will make him itch. Neither the man nor his wife must use anawlwhil…	Awl must not be used during the catching of eagles	NA	Ceremony or Ritual		-15.69999981	44	-83.18504796	35.46419324
Blackfoot	awl	unknown	awl	eHRAF World Cultures	Plains and Plateau	Schultz,_James_Willard,_and_Jessie_Louise_Donaldson._1930.The_Sun_Gods_Children._Boston_And_New_York:_Houghton_Mifflin_Co._https://ehrafworldcultures.yale.edu/document?id=nf06_067.	208	Mourning over the death of my friends, I slept but little during the day. As soon as it was dark, I went on again, but slowly, weakly, from lack of food. One of my moccasins was ripping and I had noneedle, sinew thread, or awl to resew it; they were in my war sack that I had dropped when we were in the coulee, fighting the enemy. And now, as I was working my way through a grove, the sole of the m…	Person didn't have a needle, awl, or sinew thread to sew the moccasin since they were in his war sack which he had dropped while fighting the enemy.	NA	Shoes		-15.69999981	44	-83.18504796	35.46419324
Blackfoot	needle	unknown	needle	eHRAF World Cultures	Plains and Plateau	Schultz,_James_Willard._1980.Blackfeet_and_Buffalo:_Memories_of_Life_among_the_Indians._Norman:_University_of_Oklahoma_Press._https://ehrafworldcultures.yale.edu/document?id=nf06_024.	29, 44, 346	The fur of the buffalo did not become prime until November so we would not be getting any tanned robes over our counter until December. But with the arrival of the Pikunis we began buying from them daily a hundred and more hides of deer, elk, and antelope, so plentiful were they upon the near plains and mountains. We gave one dollar s worth of merchandise for a hide. We had no scales, no wrapping…		Winter	Trading		-15.69999981	44	-83.18504796	35.46419324
Blackfoot	needle	unknown	needle	eHRAF World Cultures	Plains and Plateau	Grinnell,_George_Bird._1962.Blackfoot_Lodge_Tales:_The_Story_of_a_Prairie_People._Lincoln:_University_of_Nebraska_Press._https://ehrafworldcultures.yale.edu/document?id=nf06_005.	201	The Blackfeet made buckets, cups, basins, and dishes from the lining of the buffalo s paunch. This was torn off in large pieces, and was stretched over a flattened willow or cherry hoop at the bottom and top. These hoops were sometimes inside and sometimes outside the bucket or dish. In the latter case, the hoop at the bottom was often sewed to the paunch, which came down over it, double on the o…		NA	Plates		-15.69999981	44	-83.18504796	35.46419324
Blackfoot	needle	unknown	needle	eHRAF World Cultures	Plains and Plateau	Wissler,_Clark._1912._Ceremonial_Bundles_of_the_Blackfoot_Indians._InAnthropological_Papers,_7:1_l.,_65_289._New_York:_The_Trustees._https://ehrafworldcultures.yale.edu/document?id=nf06_002.	88	Cree medicines are transferred in about the same manner as medicine bundles. The fees are usually a horse and miscellaneous property. Usually, when one wishes to win another s love, he or she calls upon some person known to have such medicine, engaging them to do the charming instead. For this, liberal fees are given. Such persons may also be called upon to injure another, as to induce insanity, …	Needle found in beadworker's hand through "Cree Medicine" or magic.	NA	Magic		-15.69999981	44	-83.18504796	35.46419324
Blackfoot	needle	unknown	needle	eHRAF World Cultures	Plains and Plateau	Grinnell,_George_Bird._1962.Blackfoot_Lodge_Tales:_The_Story_of_a_Prairie_People._Lincoln:_University_of_Nebraska_Press._https://ehrafworldcultures.yale.edu/document?id=nf06_005.	201	The Blackfeet made buckets, cups, basins, and dishes from the lining of the buffalo s paunch. This was torn off in large pieces, and was stretched over a flattened willow or cherry hoop at the bottom and top. These hoops were sometimes inside and sometimes outside the bucket or dish. In the latter case, the hoop at the bottom was often sewed to the paunch, which came down over it, double on the o…		NA	Buckets		-15.69999981	44	-83.18504796	35.46419324
Cherokee	needle	metal	needle	eHRAF World Cultures	Eastern Woodlands	Chiltoskey,_Mary_Ulmer,_and_Cherokee_Indian_Fall_Festival_Assoc._1979.Cherokee_Fair_&_Festival:_A_History_Thru_1978._Cherokee?_N.C._:_The_Assoc._https://ehrafworldcultures.yale.edu/document?id=nn08_033.	30	The Cherokee women make very attractive bead work. Some of it is woven on small looms, but the most popular articles are made with the fingers and aneedle. These include necklaces of various styles, buttons, ear rings, and lapel ornaments. Bead work is not an indigenous art but has been acquired rather recently.	Beadwork with a needle	NA	Jewlery		-5.300000191	52	-119.1544277	45.17416569
Cherokee	needle	unknown	needle	eHRAF World Cultures	Eastern Woodlands	Kilpatrick,_Jack_Frederick,_and_Anna_Gritts_Kilpatrick._1967.Run_toward_the_Nightland:_Magic_of_the_Oklahoma_Cherokees._Dallas:_Southern_Methodist_University_Press._https://ehrafworldcultures.yale.edu/document?id=nn08_011.	116	DIVINING occupies a salient place in Cherokee society. It is practiced in various modes, for diverse ends — and it is practiced much. Some of the principal methods of divining are: by means of a plummet or silver coin suspended upon a string or thong; by means of small, nugget like stones, or seed beads, held in the hands; by means ofneedles(or the aforementioned beads) set afloat in a bowl, or s…	Divining with needle	NA	Ceremony or Ritual		-5.300000191	52	-119.1544277	45.17416569
Cherokee	needle	bone	needle	eHRAF World Cultures	Eastern Woodlands	Goodwin,_Gary_C._1977._Cherokees_in_Transition:_A_Study_of_Changing_Culture_and_Environment_Prior_to_1775._InResearch_Paper,_x,_207._Chicago:_University_of_Chicago_Press._https://ehrafworldcultures.yale.edu/document?id=nn08_010.	68	As the animal most valuable to the Cherokees, the white tailed deer provided a variety of usable food and non food commodities. Deer meat was of primary importance (about 50 per cent of the deer, by weight, was edible meat), followed by hides that were used for clothing, antlers and bones used for tools, awls,needles, fish hooks, arrow tips, and ornaments, sinew and gut used for bindings, and ent…	Description of creating a bone needle from the bones of white tailed deer	NA	Toolkit		-5.300000191	52	-119.1544277	45.17416569
Cherokee	needle	unknown	needle	eHRAF World Cultures	Eastern Woodlands	Kilpatrick,_Jack_Frederick,_and_Anna_Gritts_Kilpatrick._1970._Notebook_of_a_Cherokee_Shaman._InSmithsonian_Contributions_to_Anthropology,_v._2:vi,_83_125._Washington:_Smithsonian_Institution_Press;_for_sale_by_the_Supt._of_Docs.,_U.S._Govt._Print._Off._._https://ehrafworldcultures.yale.edu/document?id=nn08_015.	104 105	The above text is almost certainly primarily for use in divining with aneedleor a pair ofneedles.Needle divining is done in a new bowl, preferably about 6 or 8 inches in diameter and of white porcelain. After filling this receptacle with water freshly dipped from a flowing source, the medicine man places it upon the floor or ground. He then stoops down, facing east, and if he is using a singlenee…	Divining with needle	NA	Ceremony or Ritual		-5.300000191	52	-119.1544277	45.17416569
Cherokee	awl	unknown	awl	eHRAF World Cultures	Eastern Woodlands	French,_Laurence,_Jim_Hornbuckle,_Karen_French_Owl,_Herbert_Wachacha,_Yvonne_Wachacha,_Richard_Crowe,_Amy_Walker,_Reuben_Teesatuskie,_Elsie_Martin,_and_Patricia_Panther._1981._The_Cherokee_Perspective:_Written_by_Eastern_Cherokees._Boone,_North_Carolina:_Appalachian_Consortium_Press._https://ehrafworldcultures.yale.edu/document?id=nn08_031.	125	The gourd rattle is made of hollowed dry gourds perforated at each end with a long axis. The gourd neck can be used as a handle, or a hickory stick handle is put in one end if the gourd handle has been cut out. Sometimes the gourd is punctured with anawlto improve its tone.	Awl used to puncture gourd rattle	NA	Music	Rattle	-5.300000191	52	-119.1544277	45.17416569
Cherokee	needle	bone	needle	eHRAF World Cultures	Eastern Woodlands	Leftwich,_Rodney_L._1986.Arts_and_Crafts_of_the_Cherokee._Cherokee,_N.C.:_Cherokee_Publications._https://ehrafworldcultures.yale.edu/document?id=nn08_022.	151	The technique employed by early Indians to tan and process hides is described by T. M. N. Lewis as follows: The processing of hides and the fashioning of them into clothing, footwear, bedding, containers, straps and thongs formed a major industry, probably engaged in by women exclusively and almost continuously. It is a craft, already ancient in the days of the Archaic Indians, whose modern pract…	Bone needle and awl used to sew clothing	NA	Clothing		-5.300000191	52	-119.1544277	45.17416569
Cherokee	awl	unknown	awl	eHRAF World Cultures	Eastern Woodlands	Leftwich,_Rodney_L._1986.Arts_and_Crafts_of_the_Cherokee._Cherokee,_N.C.:_Cherokee_Publications._https://ehrafworldcultures.yale.edu/document?id=nn08_022.	139	Men, and sometimes women, worked in silver, using little hammers, anvils, vises, and other tools, obtained from the whites. They pounded out coins into round, flat, or oval pieces, cut them into smaller parts or drew them out into wires. According to the ornament desired, they selected a silver quarter, or a fifty cent piece, or a Mexican dollar, laid it on the side of an axe, and beat it a littl…	Awl used in creating metal jewlery	NA	Jewlery		-5.300000191	52	-119.1544277	45.17416569
Cherokee	awl	unknown	awl	eHRAF World Cultures	Eastern Woodlands	Mooney,_James._1982.Myths_of_the_Cherokee:_And_Sacred_Formulas_of_the_Cherokees._Nashville,_Tenn.:_C._Elder_Bookseller._https://ehrafworldcultures.yale.edu/document?id=nn08_021.	316	Long, long ago— h?ilahi'yu —there dwelt in the mountains a terrible ogress, a woman monster, whose food was human livers. She could take on any shape or appearance to suit her purpose, but in her right form she looked very much like an old woman, excepting that her whole body was covered with a skin as hard as a rock that no weapon could wound or penetrate, and that on her right hand she had a lo…	Mythology	NA	Storytelling		-5.300000191	52	-119.1544277	45.17416569
Cherokee	bone needle (no quotations)	bone	needle	eHRAF World Cultures	Eastern Woodlands	Goodwin,_Gary_C._1977._Cherokees_in_Transition:_A_Study_of_Changing_Culture_and_Environment_Prior_to_1775._InResearch_Paper,_x,_207._Chicago:_University_of_Chicago_Press._https://ehrafworldcultures_yale_edu.libproxy.uwyo.edu/document?id=nn08_010.	74	"These fish were all important food sources, and the teeth and bones of some species served many purposes, e.g., scales and teeth were utilized to point arrows, fin bones could be employed as abrasives or needles, etc."	Description of using fish fin bones as needles	NA	Toolkit		-5.300000191	52	-119.1544277	45.17416569
Cherokee	needle	metal	needle	eHRAF World Cultures	Eastern Woodlands	Mooney,_James._1982.Myths_of_the_Cherokee:_And_Sacred_Formulas_of_the_Cherokees._Nashville,_Tenn.:_C._Elder_Bookseller._https://ehrafworldcultures.yale.edu/document?id=nn08_021.	104	In 1817 the American Board of Commissioners for Foreign Missions established its first station among the Cherokee at Brainerd, in Tennessee, on the west side of Chickamauga creek, two miles from the Georgia line. The mission took its name from a distinguished pioneer worker among the northern tribes (37). The government aided in the erection of the buildings, which included a schoolhouse, gristmi…	Girls taught to use needle and spinningwheel	NA	Toolkit		-5.300000191	52	-119.1544277	45.17416569
Cherokee	needle	bone	needle	eHRAF World Cultures	Eastern Woodlands	Leftwich,_Rodney_L._1986.Arts_and_Crafts_of_the_Cherokee._Cherokee,_N.C.:_Cherokee_Publications._https://ehrafworldcultures.yale.edu/document?id=nn08_022.	129	Turtle and turkey bones were used in necklaces. Bears' teeth were spaced between other beads in both bracelets and necklaces. Bone was also used forneedles, fish hooks, awls and hair pins. Turtle shells and gourds were used to make rattles. Several turtle shell rattles filled with small pebbles were often strapped to the lower legs of women when they performed native dances.	Production of needles out of bone (turkey?)	NA	Toolkit		-5.300000191	52	-119.1544277	45.17416569
Cherokee	awl	unknown	awl	eHRAF World Cultures	Eastern Woodlands	Speck,_Frank_G._(Frank_Gouldsmith),_Leonard_Broom,_and_Will_West_Long._1983._Cherokee_Dance_and_Drama._InThe_Civilization_of_the_American_Indian_Series,_v._163:xxiv,_112._Norman:_University_of_Oklahoma_Press._https://ehrafworldcultures.yale.edu/document?id=nn08_002.	21	Gourd rattles (see Pl. XV, a, A A, See Category 534, p. 54 O—Analyst and fig. 1) are made of hollow, dried gourds perforated at each end of the long axis. The gourd neck may be used as a handle, or a hickory stick handle, roughly 10 inches long, may be locked in with a small hickory cotter pin. The rattle gourd is usually 4 inches long and 3 inches wide, and rarely has decorations or coloring in …	Awl used to create gourd rattes	NA	Music	Rattle	-5.300000191	52	-119.1544277	45.17416569
Cherokee	bone awl (no quotation)	bone	awl	eHRAF World Cultures	Eastern Woodlands	Mooney,_James._1982.Myths_of_the_Cherokee:_And_Sacred_Formulas_of_the_Cherokees._Nashville,_Tenn.:_C._Elder_Bookseller._https://ehrafworldcultures_yale_edu.libproxy.uwyo.edu/document?id=nn08_021.	288	"Some old men say that the Kingfisher was meant in the beginning to be a water bird, but as he had not been given either web feet or a good bill he could not make a living. The animals held a council over it and decided to make him a bill like a long sharp awl for a fish gig (fish spear). So they made him a fish gig and fastened it on in front of his mouth. He flew to the top of a tree, sailed ou…	Myth describing a Kingfisher who was made into an awl for a fishing spear	NA	Fishing	Spear	-5.300000191	52	-119.1544277	45.17416569
Cherokee	needle	bone	awl	eHRAF World Cultures	Eastern Woodlands	Leftwich,_Rodney_L._1986.Arts_and_Crafts_of_the_Cherokee._Cherokee,_N.C.:_Cherokee_Publications._https://ehrafworldcultures.yale.edu/document?id=nn08_022.	152	The technique employed by early Indians to tan and process hides is described by T. M. N. Lewis as follows: The processing of hides and the fashioning of them into clothing, footwear, bedding, containers, straps and thongs formed a major industry, probably engaged in by women exclusively and almost continuously. It is a craft, already ancient in the days of the Archaic Indians, whose modern pract…	Bone needle and awl used to sew clothing	NA	Clothing		-5.300000191	52	-119.1544277	45.17416569
Cherokee	bone awl (no quotation)	bone	awl	eHRAF World Cultures	Eastern Woodlands	Gilbert,_William_Harlen._1978._The_Eastern_Cherokees._InBulletin?;_Anthropological_Papers,_169_413._New_York:_AMS_Press._https://ehrafworldcultures_yale_edu.libproxy.uwyo.edu/document?id=nn08_023.	383	"BLACK: Awl. Awls of bone or stone. Barbless bone fishhooks. Basketry (especially fish baskets). Beads. Bead garters, sashes, necklaces, and bracelets. Bear tusk scratchers. Bells on knees. Bird bones and shells."	General description of bone awl use	NA	Toolkit		-5.300000191	52	-119.1544277	45.17416569
Cherokee	needle	unknown	needle	eHRAF World Cultures	Eastern Woodlands	French,_Laurence,_Jim_Hornbuckle,_Karen_French_Owl,_Herbert_Wachacha,_Yvonne_Wachacha,_Richard_Crowe,_Amy_Walker,_Reuben_Teesatuskie,_Elsie_Martin,_and_Patricia_Panther._1981._The_Cherokee_Perspective:_Written_by_Eastern_Cherokees._Boone,_North_Carolina:_Appalachian_Consortium_Press._https://ehrafworldcultures.yale.edu/document?id=nn08_031.	178	Beadwork has gained popularity among the Eastern Cherokees with the advent of dozens of gifted craftspersons. One of these is Ms. Lula Nicey Welch, who learned the art over fifty years ago from her mother. Commercial glass and plastic beads, as well as the introduction of the corn bead, have provided the modern Cherokee with a vast supply of materials, a situation not shared with their ancestors.…	Beadwork with a needle	NA	Beadwork		-5.300000191	52	-119.1544277	45.17416569
Cherokee	needle	metal	needle	eHRAF World Cultures	Eastern Woodlands	Goodwin,_Gary_C._1977._Cherokees_in_Transition:_A_Study_of_Changing_Culture_and_Environment_Prior_to_1775._InResearch_Paper,_x,_207._Chicago:_University_of_Chicago_Press._https://ehrafworldcultures.yale.edu/document?id=nn08_010.	144	Eventually, more sophisticated European garments entered into Cherokee country and induced a dependency on imported fabrics. Native industry declined as the flow of cloth continued their diffusion into Cherokee lands. The traditional winter garment, or mantle, was replaced by the “matchcoat” (European term), a bulky garment made of coarse, colored (red, white, or blue) cloth (Gerard, 1907: 95). E…	Needle to produce clothing and wampum belts	Winter	Wampum belt		-5.300000191	52	-119.1544277	45.17416569
Cherokee	needle	metal	needle	eHRAF World Cultures	Eastern Woodlands	Goodwin,_Gary_C._1977._Cherokees_in_Transition:_A_Study_of_Changing_Culture_and_Environment_Prior_to_1775._InResearch_Paper,_x,_207._Chicago:_University_of_Chicago_Press._https://ehrafworldcultures.yale.edu/document?id=nn08_010.	144	Eventually, more sophisticated European garments entered into Cherokee country and induced a dependency on imported fabrics. Native industry declined as the flow of cloth continued their diffusion into Cherokee lands. The traditional winter garment, or mantle, was replaced by the “matchcoat” (European term), a bulky garment made of coarse, colored (red, white, or blue) cloth (Gerard, 1907: 95). E…	Needle to produce clothing and wampum belts	Winter	Clothing		-5.300000191	52	-119.1544277	45.17416569
Cherokee	"bone needle"	bone	needle	eHRAF World Cultures	Eastern Woodlands	Fox,_Mary_Jo_Tippeconnic._2003._Cherokee._InEncyclopedia_of_Sex_and_Gender?:_Men_and_Women_in_the_Worlds_Cultures,_356_63._New_York:_Kluwer_Academic/Plenum_Publishers._https://ehrafworldcultures.yale.edu/document?id=nn08_035.	356	"The products from hunts were used for clothing and other household items. Cherokee women helped men dress skins and made them into clothing with bone needles. Traditional Cherokees wore little clothing with children wearing nothing at all. Men and women dressed similarly with short skirts and in the colder months added a skin cloak and moccasins. Both men and women wore jewelry of shells, bones,…	Bone needle to sew clothing for men, women, and children	Winter/Summer	Clothing		-5.300000191	52	-119.1544277	45.17416569
Chinookans of the Lower Columbia River	needle	wood	needle	eHRAF World Cultures	Northwest Coast and California	Ray,_Verne_Frederick._1938._Lower_Chinook_Ethnographic_Notes._InUniversity_of_Washington_Publications_in_Anthropology,_7:29_165._Seattle:_University_of_Washington._https://ehrafworldcultures.yale.edu/document?id=nr06_001.	135	IG. 18. (A) Shuttle for weaving nets (after Field Museum specimen 19713); (B) Bone matneedle; (C) Wooden matneedle.	General description of mat needles	NA	Mats		-8.600000381	11	-110.8362962	58.42278284
Chinookans of the Lower Columbia River	needle	unknown	needle	eHRAF World Cultures	Northwest Coast and California	Ray,_Verne_Frederick._1938._Lower_Chinook_Ethnographic_Notes._InUniversity_of_Washington_Publications_in_Anthropology,_7:29_165._Seattle:_University_of_Washington._https://ehrafworldcultures.yale.edu/document?id=nr06_001.	140	On the other hand, that excellent observer, Swan, at an even later date remarks: While the Indians are engaged in curing salmon, or when they are boiling the blubber of a whale or seal, they are as necessarily dirty as the crew of a whale ship or butchers in a slaughterhouse; and at such times, casual visitors form an opinion that they are a filthy, greasy set, and we find many writers willing to…	Use of needles to tattoo with blackberry juice	NA	Tattooing		-8.600000381	11	-110.8362962	58.42278284
Chinookans of the Lower Columbia River	needle	bone	needle	eHRAF World Cultures	Northwest Coast and California	Ray,_Verne_Frederick._1938._Lower_Chinook_Ethnographic_Notes._InUniversity_of_Washington_Publications_in_Anthropology,_7:29_165._Seattle:_University_of_Washington._https://ehrafworldcultures.yale.edu/document?id=nr06_001.	134	Matneedleswere made of wood (Figure 18, c) or bone (Figure 18, B). The woodenneedle(?la?'lc?t') was made of hard wood and curved somewhat. Length varied greatly; theneedleillustrated measures fourteen inches by three eighths, while another one measured in the field was thirty six inches long and curved much more than the shorter one. Both of these were roughly triangular in cross section but one …	Bone or wood mat needles	NA	Mats		-8.600000381	11	-110.8362962	58.42278284
Chinookans of the Lower Columbia River	needle	wood	needle	eHRAF World Cultures	Northwest Coast and California	Ray,_Verne_Frederick._1938._Lower_Chinook_Ethnographic_Notes._InUniversity_of_Washington_Publications_in_Anthropology,_7:29_165._Seattle:_University_of_Washington._https://ehrafworldcultures.yale.edu/document?id=nr06_001.	133	Cattail (suwi'tc) mats served a wide variety of uses, including house covering, house lining, partioning, floor covering, bedding, eating mats, and flat Bagss. The cattail was cut during July and August, carefully dried, and stored in a dry place until fall or winter, when mats ordinarily were made. In the manufacture of a mat the separate pieces were cut the proper length, about three feet, and …	Shelter/mats/bedding	NA	Bedding		-8.600000381	11	-110.8362962	58.42278284
Chinookans of the Lower Columbia River	needle	bone	needle	eHRAF World Cultures	Northwest Coast and California	Silverstein,_Michael._1990._Chinookans_of_the_Lower_Columbia._InHandbook_of_North_American_Indians._Northeast,_Vol._7:533_46._Washington,_D._C.:_Smithsonian_Institution?:_For_sale_by_the_Supt._of_Docs.,_U.S._G.P.O._https://ehrafworldcultures.yale.edu/document?id=nr06_009.	539	Hemlock and crabapple wood wedges for splitting wood, chisels made from old European file blades and wooden handles (Lewis in Thwaites 1904 1905, 4:19 20, 32; Franchère in Thwaites 1904 1907, 6:329),needlesof bone and wood, and other implements were important for the manufacture of many items.	General description of bone needles	NA	Toolkit		-8.600000381	11	-110.8362962	58.42278284
Chinookans of the Lower Columbia River	needle	unknown	needle	eHRAF World Cultures	Northwest Coast and California	Beierle,_John._2004._Culture_Summary:_Chinookans._New_Haven,_Conn.:_HRAF._https://ehrafworldcultures.yale.edu/document?id=nr06_000.	13	Tattoo designs consisted of parallel lines of dots arranged either around the limbs or linearly. Tattooing was done with charcoal and water and pricked into the skin withneedles.	Tattooing with charcoal and water	NA	Tattooing		-8.600000381	11	-110.8362962	58.42278284
Chinookans of the Lower Columbia River	awl	unknown	awl	eHRAF World Cultures	Northwest Coast and California	Ruby,_Robert_H.,_and_John_Arthur_Brown._1976._The_Chinook_Indians:_Traders_of_the_Lower_Columbia_River._InThe_Civilization_of_the_American_Indian_Series,_138:xvi,_349_,_plates._Norman:_University_of_Oklahoma_Press._https://ehrafworldcultures_yale_edu.libproxy.uwyo.edu/document?id=nr06_002.	103, 174	On January 10 the principal Kathlamet chief, Shalharwarcap, and his followers came to the fort with dried salmon, dogs, wappatoes, and mats to receive in exchange a medal “of the smallest size.” 33 33. Ibid., 322. The expedition carried medals of various sizes. George T. Watkins of the Washington State University English Department discusses the sizes and makes of the medals in “Washington's Lewi…	Roots and berries traded for an awl and thread. Additional info on trading	NA	Trading		-8.600000381	11	-110.8362962	58.42278284
Chinookans of the Lower Columbia River	needle	wood	needle	eHRAF World Cultures	Northwest Coast and California	Ray,_Verne_Frederick._1938._Lower_Chinook_Ethnographic_Notes._InUniversity_of_Washington_Publications_in_Anthropology,_7:29_165._Seattle:_University_of_Washington._https://ehrafworldcultures.yale.edu/document?id=nr06_001.	133	Cattail (suwi'tc) mats served a wide variety of uses, including house covering, house lining, partioning, floor covering, bedding, eating mats, and flat Bagss. The cattail was cut during July and August, carefully dried, and stored in a dry place until fall or winter, when mats ordinarily were made. In the manufacture of a mat the separate pieces were cut the proper length, about three feet, and …	Shelter/mats/bedding	NA	Mats		-8.600000381	11	-110.8362962	58.42278284
Chinookans of the Lower Columbia River	needle	wood	needle	eHRAF World Cultures	Northwest Coast and California	Ray,_Verne_Frederick._1938._Lower_Chinook_Ethnographic_Notes._InUniversity_of_Washington_Publications_in_Anthropology,_7:29_165._Seattle:_University_of_Washington._https://ehrafworldcultures.yale.edu/document?id=nr06_001.	87	At another time when Emma was ill a shaman dreamed that piercing her ears would lead to recovery. In a circuitous fashion Emma's father heard of the dream and sent for the doctor. Guests were invited at the same time. When the doctor appeared he reiterated his vision and announced that the patient would have died very soon without the piercing but as a result of it she would live to a very old ag…	Shaman piercing ears	NA	Piercing		-8.600000381	11	-110.8362962	58.42278284
Chinookans of the Lower Columbia River	awl	bone	awl	eHRAF World Cultures	Northwest Coast and California	Ray,_Verne_Frederick._1938._Lower_Chinook_Ethnographic_Notes._InUniversity_of_Washington_Publications_in_Anthropology,_7:29_165._Seattle:_University_of_Washington._https://ehrafworldcultures_yale_edu.libproxy.uwyo.edu/document?id=nr06_001.	135	Mussel shell knives were used for cutting food, fibers, skins and perhaps wood. Simple drills were tipped with points of horn or flint. Beaver teeth were used as engraving instruments.Awlswere made of bear bone or raccoon bone, six or seven inches in length. They were used for basket making, skin work, and general utility.	Awls made from raccoon or bear bone. Used for basketry, skin work, etc.	NA	Baskets		-8.600000381	11	-110.8362962	58.42278284
Chinookans of the Lower Columbia River	needle	wood	needle	eHRAF World Cultures	Northwest Coast and California	Ray,_Verne_Frederick._1938._Lower_Chinook_Ethnographic_Notes._InUniversity_of_Washington_Publications_in_Anthropology,_7:29_165._Seattle:_University_of_Washington._https://ehrafworldcultures.yale.edu/document?id=nr06_001.	87	At another time when Emma was ill a shaman dreamed that piercing her ears would lead to recovery. In a circuitous fashion Emma's father heard of the dream and sent for the doctor. Guests were invited at the same time. When the doctor appeared he reiterated his vision and announced that the patient would have died very soon without the piercing but as a result of it she would live to a very old ag…	Shaman piercing ears	NA	Ceremony or Ritual		-8.600000381	11	-110.8362962	58.42278284
Chinookans of the Lower Columbia River	needle	wood	needle	eHRAF World Cultures	Northwest Coast and California	Ray,_Verne_Frederick._1938._Lower_Chinook_Ethnographic_Notes._InUniversity_of_Washington_Publications_in_Anthropology,_7:29_165._Seattle:_University_of_Washington._https://ehrafworldcultures.yale.edu/document?id=nr06_001.	133	Cattail (suwi'tc) mats served a wide variety of uses, including house covering, house lining, partioning, floor covering, bedding, eating mats, and flat Bagss. The cattail was cut during July and August, carefully dried, and stored in a dry place until fall or winter, when mats ordinarily were made. In the manufacture of a mat the separate pieces were cut the proper length, about three feet, and …	Shelter/mats/bedding	NA	Shelter		-8.600000381	11	-110.8362962	58.42278284
Chinookans of the Lower Columbia River	awl	bone	awl	eHRAF World Cultures	Northwest Coast and California	Ray,_Verne_Frederick._1938._Lower_Chinook_Ethnographic_Notes._InUniversity_of_Washington_Publications_in_Anthropology,_7:29_165._Seattle:_University_of_Washington._https://ehrafworldcultures_yale_edu.libproxy.uwyo.edu/document?id=nr06_001.	135	Mussel shell knives were used for cutting food, fibers, skins and perhaps wood. Simple drills were tipped with points of horn or flint. Beaver teeth were used as engraving instruments.Awlswere made of bear bone or raccoon bone, six or seven inches in length. They were used for basket making, skin work, and general utility.	Awls made from raccoon or bear bone. Used for basketry, skin work, etc.	NA	Clothing		-8.600000381	11	-110.8362962	58.42278284
Chinookans of the Lower Columbia River	needle	unknown	needle	eHRAF World Cultures	Northwest Coast and California	Ruby,_Robert_H.,_and_John_Arthur_Brown._1976._The_Chinook_Indians:_Traders_of_the_Lower_Columbia_River._InThe_Civilization_of_the_American_Indian_Series,_138:xvi,_349_,_plates._Norman:_University_of_Oklahoma_Press._https://ehrafworldcultures.yale.edu/document?id=nr06_002.	174	Scouler ascribed the “inferiority” of Columbia River tribes to the vast numbers of salmon and sturgeon at their disposal as well as to “natural indolence,” a view hardly acceptable to scientists of a later day. 34 34. Scouler, “Observations on the Indigenous Tribes of the N.W. Coast of America,” 220. Botanist David Douglas, traveling among them in 1823 27 while collecting and classifying the rich…	General description of bone needles	NA	Toolkit		-8.600000381	11	-110.8362962	58.42278284
Chinookans of the Lower Columbia River	"bone needle"	bone	needle	eHRAF World Cultures	Northwest Coast and California	Ray,_Verne_Frederick._1938._Lower_Chinook_Ethnographic_Notes._InUniversity_of_Washington_Publications_in_Anthropology,_7:29_165._Seattle:_University_of_Washington._https://ehrafworldcultures_yale_edu.libproxy.uwyo.edu/document?id=nr06_001.	135	"Bone needles were always relatively short, varying from eight to sixteen inches. They were also much straighter. Swan mentions the bone of the second joint of the wing of the heron ( Ardea herodias fannini; Swan's “blue crane”) as that utilized for the mat needle. 35 35 Swan, p. 162. All needles were provided with distal eyes. Cord for sewing mats was made by twisting rushes very tightly, or of …	Description of bone needle morphology, made from heron wing bone. Used to sew mats.	NA	Mats		-8.600000381	11	-110.8362962	58.42278284
Chipewyans	awl	metal	awl	eHRAF World Cultures	Arctic and Subarctic	Hearne,_Samuel._1958.A_Journey_from_Prince_of_Waless_Fort_in_Hudsons_Bay_to_the_Northern_Ocean,_1769,_1770,_1771,_1772._Toronto:_Macmillan_Co._of_Canada._https://ehrafworldcultures.yale.edu/document?id=nd07_039.	114	The Copper Indians set a great value on their native metal even to this day; and prefer it to iron, for almost every use except that of a hatchet, a knife, and anawl: for these three necessary implements, copper makes but a very poor substitute. When they exchange copper for iron work with our trading Northern Indians, which is but seldom, the standard is an ice chissel of copper for an ice chiss…	Awl made of metal included in toolkit	NA	Toolkit		-27.39999962	58	-101.4942622	34.0266523
Chipewyans	needle	unknown	needle	eHRAF World Cultures	Arctic and Subarctic	Birket_Smith,_Kaj._1930._Contributions_to_Chipewyan_Ethnology._InReport,_6:115._Copenhagen:_Gyldendalske_Boghandel,_Nordisk_Forlag._https://ehrafworldcultures.yale.edu/document?id=nd07_017.	38	"A pair of men's snowshoes in CNM (H 1 : 33) have a length of 1.17 m and a width of 34 cm. Another pair (H 1 : 34. fig. 13) are slightly smaller, 89 and 25.5 cm respectively. Finally, there is also Fig. 14. Snowshoe netting needle. a pair of child's snowshoes, decorated with tassels of blue, red and yellow worsted on the frame and ankle strap: their dimensions are 55 and 16 cm respectively. A spe…	Needle to sew snowshoe netting	Winter	Snowshoes		-27.39999962	58	-101.4942622	34.0266523
Chipewyans	needle	metal	needle	eHRAF World Cultures	Arctic and Subarctic	Irimoto,_Takashi._1981._Chipewyan_Ecology:_Group_Structure_and_Caribou_Hunting_System._InSenri_Ethnological_Studies,_1,_2,_12,_196_,_plsyrd._Osaka,_Japan:_National_Museum_of_Ethnology._https://ehrafworldcultures.yale.edu/document?id=nd07_004.	114	Thread, for sewing, is made of dried caribou loin tendon. Pieces of this dried tendon are twisted together to make a reasonable length of thread. (The Hatchet Lake Chipewyan today useneedlespurchased from the store at the settlement for sewing.)	Needle purchased from store and used to sew	NA	Clothing		-27.39999962	58	-101.4942622	34.0266523
Chipewyans	awl	unknown	awl	eHRAF World Cultures	Arctic and Subarctic	Hearne,_Samuel._1958.A_Journey_from_Prince_of_Waless_Fort_in_Hudsons_Bay_to_the_Northern_Ocean,_1769,_1770,_1771,_1772._Toronto:_Macmillan_Co._of_Canada._https://ehrafworldcultures.yale.edu/document?id=nd07_039.	30	Nothing can exceed the cool deliberation of those villains; a committee of them entered my tent. * * This only consisted of three walking sticks stuck into the ground, and a blanket thrown over them. The ring leader seated himself on my left hand. They first begged me to lend them my skipertogan * * Skipertogan is a small Bags that contains a flint and steel, also a pipe and tobacco, as well as t…	Awl used to mend shoes	NA	Shoes		-27.39999962	58	-101.4942622	34.0266523
Chipewyans	needle	unknown	needle	eHRAF World Cultures	Arctic and Subarctic	Birket_Smith,_Kaj._1930._Contributions_to_Chipewyan_Ethnology._InReport,_6:115._Copenhagen:_Gyldendalske_Boghandel,_Nordisk_Forlag._https://ehrafworldcultures.yale.edu/document?id=nd07_017.	27	"Fishing nets t R abiL , are used both summer and winter, although more rarely in the latter season as it is then difficult to get them dried. When the net is placed below the ice, care is taken to keep two holes open in it. To the net is tied a long cord, which runs through one of the holes in the ice so that the net can be stretched again when it has been drawn up and emptied through the other …	Needles used to sew fishing nets	NA	Fishing	Nets	-27.39999962	58	-101.4942622	34.0266523
Chipewyans	"bone awl"	bone	awl	eHRAF World Cultures	Arctic and Subarctic	Birket_Smith,_Kaj._1930._Contributions_to_Chipewyan_Ethnology._InReport,_6:115._Copenhagen:_Gyldendalske_Boghandel,_Nordisk_Forlag._https://ehrafworldcultures.yale.edu/document?id=nd07_017.	64	"Sinew thread is split from the dried back sinews of the caribou 1 ) 1 ) Cf. King 1836, I 153. Pike 1892, 50. Russell 1898, 176. . For sewing needles they formerly used a fin spine of a fish, but whether it was furnished with an eye or not is unknown. The Kutchin on the Upper Yukon use bone awls without an eye 2 ) 2 ) Schmitter 1912, 5. . Nor can anything be said as to whether the needles were ke…	Using bone awls without an eye to aid in stitching	NA	Clothing		-27.39999962	58	-101.4942622	34.0266523
Chipewyans	needle	unknown	needle	eHRAF World Cultures	Arctic and Subarctic	Jarvenpa,_Robert._1980._The_Trappers_of_Patuanak:_Toward_a_Spatial_Ecology_of_Modern_Hunters._InMercury_Series,_xv,_258._Ottawa,_Ont.:_National_Museums_of_Canada._https://ehrafworldcultures.yale.edu/document?id=nd07_021.	54	"description of Patuanak in the early summer of 1935, while more detailed, presents a scene remarkably reminiscent of Lewis' account of the previous decade: We saw a group of white painted buildings on the south bank along with many Indian tents. We were entering the trading post called Patuanak. Patuanak was the last permanent human habitation which we were to encounter on our way to Cree Lake. …	Buying needles from the trading post to produce moccasins and mitts	Summer	Clothing		-27.39999962	58	-101.4942622	34.0266523
Chipewyans	needle	unknown	needle	eHRAF World Cultures	Arctic and Subarctic	Birket_Smith,_Kaj._1930._Contributions_to_Chipewyan_Ethnology._InReport,_6:115._Copenhagen:_Gyldendalske_Boghandel,_Nordisk_Forlag._https://ehrafworldcultures.yale.edu/document?id=nd07_017.	57	"Tattooing has now quite disappeared but was formerly known in the form of both prick tattooing and needle and thread tattooing, men and women having “from one to four straight lines on their cheeks or forehead, to distinguish the tribe to which they belong” 4 ) 4 ) Mackenzie 1801, CXX. Cf. Drage 1748, I 200. Hearne 1795, 306. . Needle and thread tattooing has a northwesterly distribution in Nort…	Needle used to tattoo men and women's faces	NA	Tattooing		-27.39999962	58	-101.4942622	34.0266523
Chipewyans	needle	unknown	needle	eHRAF World Cultures	Arctic and Subarctic	VanStone,_James_W._1965._The_Changing_Culture_of_the_Snowdrift_Chipewyan._InBulletin,_14,_133._Ottawa,_Ont.:_National_Museum_of_Canada._https://ehrafworldcultures.yale.edu/document?id=nd07_016.	13	According to Birket Smith (1930, p. 28), nets were formerly made of willow bass, which was knotted under water to prevent it from becoming dry. Netting needles were unknown, and the work was done entirely by hand. According to Hearne, however, aboriginal nets were made of fine babiche, which rotted easily unless the nets were taken out of the water frequently and dried (Hearne, 1958, fn. p. 170).…	Discussion of how needles were not used to produce nets for fishing (instead an awl was used for this purpose)	NA	Toolkit		-27.39999962	58	-101.4942622	34.0266523
Chipewyans	"bone awl"	bone	awl	eHRAF World Cultures	Arctic and Subarctic	Gordon,_Bryan_C._1977._Chipewyan_Prehistory._InProblems_in_the_Prehistory_of_the_North_American_Subarctic?:_The_Athapaskan_Question,_72_77._Calgary:_Archaeological_Association,_Dept._of_Archaeology,_University_of_Calgary._https://ehrafworldcultures.yale.edu/document?id=nd07_062.	75	"Late Taltheilei artifacts representative of the Chipewyan area (Plate 8) include notched points and bone and copper tools. The four points shown (top left) include a weathered mudstone lanceolate point (fourth from left) similar in form to Middle Taltheilei points, corner and side notched points (left), and an expanding base point (third from left). None are ground. The notched specimens are lik…	Bone awl described in archaeological setting	NA	Toolkit		-27.39999962	58	-101.4942622	34.0266523
Chipewyans	awl	metal	awl	eHRAF World Cultures	Arctic and Subarctic	Hearne,_Samuel._1958.A_Journey_from_Prince_of_Waless_Fort_in_Hudsons_Bay_to_the_Northern_Ocean,_1769,_1770,_1771,_1772._Toronto:_Macmillan_Co._of_Canada._https://ehrafworldcultures.yale.edu/document?id=nd07_039.	170	Five or six inches of an iron hoop, made into a knife, and the shank of an arrow head of iron, which served her as anawl, were all the metals this poor woman had with her when she eloped; and with these implements she had made herself complete snow shoes, and several other useful articles.	Awl made of metal, associated with eloped woman. She made snowshoes and other useful articles with the awl	NA	Ceremony or Ritual		-27.39999962	58	-101.4942622	34.0266523
Chipewyans	awl	unknown	awl	eHRAF World Cultures	Arctic and Subarctic	Li,_Fang_Kuei,_and_Ronald_Scollon._1976._Chipewyan_Texts._InSpecial_Publication,_1,_2,_8,_450._Nankang,_Taipei,_Taiwan,_Roc:_Academica_Sinica,_Institute_of_History_and_Philology_._https://ehrafworldcultures.yale.edu/document?id=nd07_005.	44	Now she thought, “How can I kill the caribou?” Then when she looked inside herawlBags, she found herawl. Then she looked along the shore. There she found a stick two fathoms long and tied theawlto the end of it. So she sat down where the caribou came up out of the water. 18. Then when the caribou came there to her, and when one came which she thought was good and fat, she killed it by spearing. S…	Use of awl to kill a caribou	NA	Hunting		-27.39999962	58	-101.4942622	34.0266523
Chipewyans	needle	unknown	needle	eHRAF World Cultures	Arctic and Subarctic	Smith,_David_Merrill._1982._Moose_Deer_Island_House_People:_A_History_of_the_Native_People_of_Fort_Resolution._InMercury_Series,_ix,_202._Ottawa:_National_Museums_of_Canada._https://ehrafworldcultures.yale.edu/document?id=nd07_057.	8	"The basic costume of women was a tailored sleeved dress which reached to the ankles, sewn up the sides by means of sinew and awl (needles were not used in aboriginal times) and belted at the waist. Women also wore leggings, but their leggings were shorter than those of the men, reaching from ankle to knee. Women also wore moccasins which, like those of men, had leather tops which wrapped around …	Discussion of how needles were not used to produce clothing (instead an awl was used for this purpose)	NA	Toolkit		-27.39999962	58	-101.4942622	34.0266523
Chipewyans	needle	unknown	needle	eHRAF World Cultures	Arctic and Subarctic	Birket_Smith,_Kaj._1930._Contributions_to_Chipewyan_Ethnology._InReport,_6:115._Copenhagen:_Gyldendalske_Boghandel,_Nordisk_Forlag._https://ehrafworldcultures.yale.edu/document?id=nd07_017.	64	"A thimble of ordinary European type is placed on the middle finger, whereas an Eskimo woman always puts it on her index finger. The stitch is taken from left to right, also in accordance with the European method but different to the Eskimo manner; on the other hand a Chipewyan seamstress will not push the needle into the skin towards herself but in the opposite direction."	Sewing technique described	NA	Clothing		-27.39999962	58	-101.4942622	34.0266523
Chipewyans	needle	unknown	needle	eHRAF World Cultures	Arctic and Subarctic	Hearne,_Samuel._1958.A_Journey_from_Prince_of_Waless_Fort_in_Hudsons_Bay_to_the_Northern_Ocean,_1769,_1770,_1771,_1772._Toronto:_Macmillan_Co._of_Canada._https://ehrafworldcultures.yale.edu/document?id=nd07_039.	30	Europeans for the neatness of their workmanship. to fill a pipe of tobacco. After smoking two or three pipes, they asked me for several articles which I had not, and among others for a pack of cards; but on my answering that I had not any of the articles they mentioned, one of them put his hand on my Bagsgage, and asked if it was mine. Before I could answer in the affirmative, he and the rest of …	Clothing mended by needle	NA	Clothing		-27.39999962	58	-101.4942622	34.0266523
Chipewyans	"bone needle"	bone	needle	eHRAF World Cultures	Arctic and Subarctic	Irimoto,_Takashi._1981._Chipewyan_Ecology:_Group_Structure_and_Caribou_Hunting_System._InSenri_Ethnological_Studies,_1,_2,_12,_196_,_plsyrd._Osaka,_Japan:_National_Museum_of_Ethnology._https://ehrafworldcultures.yale.edu/document?id=nd07_004.	116	"The scraped, unsmoked caribou hide is cut into strips, put into water and stretched. As they dry in the snowshoe frame they shrink. The string can be netted by hand, but the Chipewyan also use a bone needle. Teeth are used to tighten the string. Figure 27 shows the details of a pair of completed snowshoes and the procedure for netting snowshoes. (The manufacture of the snowshoe frame is describe…	Sewing nets for snowshoes	Winter	Snowshoes		-27.39999962	58	-101.4942622	34.0266523
Chipewyans	needle	unknown	needle	eHRAF World Cultures	Arctic and Subarctic	Hearne,_Samuel._1958.A_Journey_from_Prince_of_Waless_Fort_in_Hudsons_Bay_to_the_Northern_Ocean,_1769,_1770,_1771,_1772._Toronto:_Macmillan_Co._of_Canada._https://ehrafworldcultures.yale.edu/document?id=nd07_039.	197	"Every tribe of Northern Indians, as well as the Copper and Dog ribbed Indians, have three or four parallel black strokes marked on each cheek; which is performed by entering an awl or needle under the skin, and, on drawing it out again, immediately rubbing powdered charcoal into the wound."	Needle used to tattoo designs on face	NA	Tattooing		-27.39999962	58	-101.4942622	34.0266523
Chipewyans	awl	metal	awl	eHRAF World Cultures	Arctic and Subarctic	Birket_Smith,_Kaj._1930._Contributions_to_Chipewyan_Ethnology._InReport,_6:115._Copenhagen:_Gyldendalske_Boghandel,_Nordisk_Forlag._https://ehrafworldcultures.yale.edu/document?id=nd07_017.	60	The drill bow is unknown among the Chipewyan. The only form of drill that is known is a hand drill orawlof iron, the handle of which is at an angle to the blade tþaL . In former days the bits were of copper. One specimen (H 1 : 53, CNM, fig. 31 a) has a flattened bit set in the convex side of a half moon shaped handle of antler. The bit is 7 cm, the handle 10.7 cm. Another specimen of the same ty…	Use of awl as a drill	NA	Drilling		-27.39999962	58	-101.4942622	34.0266523
Chipewyans	needle	unknown	needle	eHRAF World Cultures	Arctic and Subarctic	Jarvenpa,_Robert._1980._The_Trappers_of_Patuanak:_Toward_a_Spatial_Ecology_of_Modern_Hunters._InMercury_Series,_xv,_258._Ottawa,_Ont.:_National_Museums_of_Canada._https://ehrafworldcultures.yale.edu/document?id=nd07_021.	54	"description of Patuanak in the early summer of 1935, while more detailed, presents a scene remarkably reminiscent of Lewis' account of the previous decade: We saw a group of white painted buildings on the south bank along with many Indian tents. We were entering the trading post called Patuanak. Patuanak was the last permanent human habitation which we were to encounter on our way to Cree Lake. …	Buying needles from the trading post to produce moccasins and mitts	Summer	Shoes		-27.39999962	58	-101.4942622	34.0266523
Chipewyans	"bone needle"	bone	needle	eHRAF World Cultures	Arctic and Subarctic	Birket_Smith,_Kaj._1930._Contributions_to_Chipewyan_Ethnology._InReport,_6:115._Copenhagen:_Gyldendalske_Boghandel,_Nordisk_Forlag._https://ehrafworldcultures.yale.edu/document?id=nd07_017.	37	"The men place a thong of fairly thick babiche along the inner side of the frame, to which the meshes of the net are made fast. The making of the net is the work of the women, who use for this purpose a flat bone needle, pointed at both ends and with a hole in the middle. The coarsest meshes are in the middle part where the foot rests; thick babiche is used for this, being put on wet so that it c…	Sewing nets for snowshoes	Winter	Snowshoes		-27.39999962	58	-101.4942622	34.0266523
Chipewyans	awl	unknown	awl	eHRAF World Cultures	Arctic and Subarctic	Smith,_David_Merrill._1982._Moose_Deer_Island_House_People:_A_History_of_the_Native_People_of_Fort_Resolution._InMercury_Series,_ix,_202._Ottawa:_National_Museums_of_Canada._https://ehrafworldcultures.yale.edu/document?id=nd07_057.	8	The basic costume of women was a tailored sleeved dress which reached to the ankles, sewn up the sides by means of sinew andawl(needles were not used in aboriginal times) and belted at the waist. Women also wore leggings, but their leggings were shorter than those of the men, reaching from ankle to knee. Women also wore moccasins which, like those of men, had leather tops which wrapped around the…	Awl used to create moccasins and clothing	NA	Shoes		-27.39999962	58	-101.4942622	34.0266523
Chipewyans	needle	unknown	needle	eHRAF World Cultures	Arctic and Subarctic	Hearne,_Samuel._1958.A_Journey_from_Prince_of_Waless_Fort_in_Hudsons_Bay_to_the_Northern_Ocean,_1769,_1770,_1771,_1772._Toronto:_Macmillan_Co._of_Canada._https://ehrafworldcultures.yale.edu/document?id=nd07_039.	186	When the usual ceremonies had passed, I dressed him out as a Captain of the first rank, and also clothed his six wives from top to toe: after which, that is to say, during his stay at the Factory, which was ten days, he begged seven lieutenants' coats, fifteen common coats, eighteen hats, eighteen shirts, eight guns, one hundred and forty pounds weight of gunpowder, with shot, ball, and flints in…	Needle in toolkit, given to the Indigenous people by Europeans	NA	Toolkit		-27.39999962	58	-101.4942622	34.0266523
Chipewyans	needle	unknown	needle	eHRAF World Cultures	Arctic and Subarctic	Irimoto,_Takashi._1981._Chipewyan_Ecology:_Group_Structure_and_Caribou_Hunting_System._InSenri_Ethnological_Studies,_1,_2,_12,_196_,_plsyrd._Osaka,_Japan:_National_Museum_of_Ethnology._https://ehrafworldcultures.yale.edu/document?id=nd07_004.	114	The hunting Bags, which hangs from the shoulder, is cut from a sheet of canvas, with a knife, and sewn with a needle and thread.	Hunting Bags sewn with needle and thread	NA	Bags		-27.39999962	58	-101.4942622	34.0266523
Chipewyans	awl	unknown	awl	eHRAF World Cultures	Arctic and Subarctic	Hearne,_Samuel._1958.A_Journey_from_Prince_of_Waless_Fort_in_Hudsons_Bay_to_the_Northern_Ocean,_1769,_1770,_1771,_1772._Toronto:_Macmillan_Co._of_Canada._https://ehrafworldcultures.yale.edu/document?id=nd07_039.	197	Every tribe of Northern Indians, as well as the Copper and Dog ribbed Indians, have three or four parallel black strokes marked on each cheek; which is performed by entering anawlor needle under the skin, and, on drawing it out again, immediately rubbing powdered charcoal into the wound.	Awl used for tattooing	NA	Tattooing		-27.39999962	58	-101.4942622	34.0266523
Chipewyans	awl	metal	awl	eHRAF World Cultures	Arctic and Subarctic	Hearne,_Samuel._1958.A_Journey_from_Prince_of_Waless_Fort_in_Hudsons_Bay_to_the_Northern_Ocean,_1769,_1770,_1771,_1772._Toronto:_Macmillan_Co._of_Canada._https://ehrafworldcultures.yale.edu/document?id=nd07_039.	170	Five or six inches of an iron hoop, made into a knife, and the shank of an arrow head of iron, which served her as anawl, were all the metals this poor woman had with her when she eloped; and with these implements she had made herself complete snow shoes, and several other useful articles.	Awl made of metal, associated with eloped woman. She made snowshoes and other useful articles with the awl	NA	Snowshoes		-27.39999962	58	-101.4942622	34.0266523
Chipewyans	needle	unknown	needle	eHRAF World Cultures	Arctic and Subarctic	Birket_Smith,_Kaj._1930._Contributions_to_Chipewyan_Ethnology._InReport,_6:115._Copenhagen:_Gyldendalske_Boghandel,_Nordisk_Forlag._https://ehrafworldcultures.yale.edu/document?id=nd07_017.	102	In addition, there are some common elements which must be left out of consideration because they either seem to be of European origin among the Chipewyan (dog traction and harness, whip, hooded coat, and perhaps snow goggles and ice sledge), or they have been so transformed among the one or both peoples that the original type can no longer be established (arrow heads, fish hooks, sewingneedles).	Needle in toolkit	NA	Toolkit		-27.39999962	58	-101.4942622	34.0266523
Chipewyans	awl	unknown	awl	eHRAF World Cultures	Arctic and Subarctic	Smith,_David_Merrill._1982._Moose_Deer_Island_House_People:_A_History_of_the_Native_People_of_Fort_Resolution._InMercury_Series,_ix,_202._Ottawa:_National_Museums_of_Canada._https://ehrafworldcultures.yale.edu/document?id=nd07_057.	9	Caribou hides were also necessary in the manufacture of several kinds of Bagss. A satchel like Bags, rather like the parfleche of Plains Indians, was made for carrying dry meat, pemmican, berries and personal articles. Another common variety of Bags, used into recent times, was a net Bags made of babiche cordage. At least in post contact times the people dyed the lines from which the Bags was wov…	Sewing awl within a skin Bags	NA	Toolkit		-27.39999962	58	-101.4942622	34.0266523
Chipewyans	awl	unknown	awl	eHRAF World Cultures	Arctic and Subarctic	Smith,_David_Merrill._1982._Moose_Deer_Island_House_People:_A_History_of_the_Native_People_of_Fort_Resolution._InMercury_Series,_ix,_202._Ottawa:_National_Museums_of_Canada._https://ehrafworldcultures.yale.edu/document?id=nd07_057.	8	The basic costume of women was a tailored sleeved dress which reached to the ankles, sewn up the sides by means of sinew andawl(needles were not used in aboriginal times) and belted at the waist. Women also wore leggings, but their leggings were shorter than those of the men, reaching from ankle to knee. Women also wore moccasins which, like those of men, had leather tops which wrapped around the…	Awl used to create moccasins and clothing	NA	Clothing		-27.39999962	58	-101.4942622	34.0266523
Chipewyans	awl	unknown	awl	eHRAF World Cultures	Arctic and Subarctic	Hearne,_Samuel._1958.A_Journey_from_Prince_of_Waless_Fort_in_Hudsons_Bay_to_the_Northern_Ocean,_1769,_1770,_1771,_1772._Toronto:_Macmillan_Co._of_Canada._https://ehrafworldcultures.yale.edu/document?id=nd07_039.	186	The Leaders have a very disagreeable task to perform on those occasions; for they are not only obliged to be the mouth piece, but the beggars for all their friends and relations for whom they have a regard, as well as for those whom at other times they have reason to fear. Those unwelcome commissions, which are imposed on them by their followers, joined to their own desire of being thought men of…	Awl included in fur trade	NA	Trading	Fur Trading	-27.39999962	58	-101.4942622	34.0266523
Comanche	"bone needle"	bone	needle	eHRAF World Cultures	Plains and Plateau	Wallace,_Ernest,_and_E._Adamson_(Edward_Adamson)_Hoebel._1952._The_Comanches:_Lords_of_the_South_Plains._InCivilization_of_the_American_Indian_Series,_v._34:xviii,_381_,_16_plates._Norman:_University_of_Oklahoma_Press._https://ehrafworldcultures_yale_edu.libproxy.uwyo.edu/document?id=no06_003.	91	"...Consequently, the workmanship was primitive. A very few crude baskets, knives of stone and bone (of metal after contact with the whites), mauls, a digging stick or two, and a few bone needles completed the tipi furnishings."	Description of household implements in a Comanche home, including a bone needle	NA	Shelter		-4.400000095	20	-112.4821392	68.74137056
Comanche	needle	unknown	needle	eHRAF World Cultures	Plains and Plateau	Kavanagh,_Thomas_W._2001._Comanche._InHandbook_of_North_American_Indians._Plains._,_of_2,_Vol._13:886_906._Washington,_D._C.:_Smithsonian_Institution?:_For_sale_by_the_Supt._of_Docs.,_U.S._G.P.O._https://ehrafworldcultures.yale.edu/document?id=no06_037.	891	Several types of women's dress were in use. The older style was a buckskin skirt suspended by shoulder straps, worn with a poncholike top (Berlandier 1969). In the 1870s women wore cloth skirts and blouses, and a cloth cape clasped with broaches. By the end of the nineteenth century, one piece calico dresses were common (Soule 1868 1874; Gerdner 1872). Women wore an apron ( pikUsikwi?í·?n?· ), co…	Awl and needle cases hung from clothing	Winter	Clothing		-4.400000095	20	-112.4821392	68.74137056
Comanche	needle	unknown	needle	eHRAF World Cultures	Plains and Plateau	Wallace,_Ernest,_and_E._Adamson_(Edward_Adamson)_Hoebel._1952._The_Comanches:_Lords_of_the_South_Plains._InCivilization_of_the_American_Indian_Series,_v._34:xviii,_381_,_16_plates._Norman:_University_of_Oklahoma_Press._https://ehrafworldcultures_yale_edu.libproxy.uwyo.edu/document?id=no06_003.	329	Only a person with a distorted sense of humor could have regarded the selection of articles issued as less than tragic. The black, shoddy suits given out to the men were practically worthless, but some government contractor had been enriched. The trousers were all the same size, made to fit a man of two hundred or more pounds. The shirts were red flannel, and the hats were of a high, puritanical …	needle used to create clothing	NA	Clothing		-4.400000095	20	-112.4821392	68.74137056
Comanche	awl	unknown	awl	eHRAF World Cultures	Plains and Plateau	Wallace,_Ernest,_and_E._Adamson_(Edward_Adamson)_Hoebel._1952._The_Comanches:_Lords_of_the_South_Plains._InCivilization_of_the_American_Indian_Series,_v._34:xviii,_381_,_16_plates._Norman:_University_of_Oklahoma_Press._https://ehrafworldcultures_yale_edu.libproxy.uwyo.edu/document?id=no06_003.	80	There was a time when the art of sewing was unknown and when garments were tied together at the seams, but in modern times clothing was neatly sewed with sinew thread, which was very stout and durable. Such thread was made from the sinew lying along either side of the spine of the buffalo or deer. It was taken off in long pieces and dried, and strands of it were split off with the finger nails as…	With an awl a hole was made in the material, the fine point of the thread was passed through the hole, and the thread pulled through with the fingers	NA	Clothing		-4.400000095	20	-112.4821392	68.74137056
Comanche	awl	metal	awl	eHRAF World Cultures	Plains and Plateau	Wallace,_Ernest,_and_E._Adamson_(Edward_Adamson)_Hoebel._1952._The_Comanches:_Lords_of_the_South_Plains._InCivilization_of_the_American_Indian_Series,_v._34:xviii,_381_,_16_plates._Norman:_University_of_Oklahoma_Press._https://ehrafworldcultures_yale_edu.libproxy.uwyo.edu/document?id=no06_003.	96	Since the Comanches spent much of their time on horseback, horse equipage was an important item. Although both men and women worked at it, saddle making tended to be the specialty of men who were no longer active in war. In later times, however, Mexican captives became specialists at the trade. Saddles were mostly of a modified Spanish type. They were generally made of American elm in three piece…	Red hot awl punching holes through saddle	NA	Saddles		-4.400000095	20	-112.4821392	68.74137056
Comanche	"bone needle"	bone	needle	eHRAF World Cultures	Plains and Plateau	Gelo,_Daniel_J._2006.Comanche_Belief_and_Ritual._Ann_Arbor,_Mich.:_University_Microfilms_International._https://ehrafworldcultures_yale_edu.libproxy.uwyo.edu/document?id=no06_040.	22	"Because of their nomadic lifestyle, it was important to the Comanches that material culture items be few in number and portable. There were no chairs or stools in the tipi. Parfleches folded and willow backrests could be rolled up. Household implements were limited to a few bowls of shell or wood, some horn spoons, scrapers, and bone needles. No pottery was made by the Comanches, and only a few …	Description of household implements in a Comanche home, including a bone needle	NA	Toolkit		-4.400000095	20	-112.4821392	68.74137056
Comanche	bone needle (no quotations)	bone	needle	eHRAF World Cultures	Plains and Plateau	Wallace,_Ernest,_and_E._Adamson_(Edward_Adamson)_Hoebel._1952._The_Comanches:_Lords_of_the_South_Plains._InCivilization_of_the_American_Indian_Series,_v._34:xviii,_381_,_16_plates._Norman:_University_of_Oklahoma_Press._https://ehrafworldcultures.yale.edu/document?id=no06_003.	80	"Awls and needles were usually made of bone sharpened to a fine point. Steel substitutes were among the first articles traded by the whites to the Indians, but the methods of sewing remained practically unchanged so long as leather was used for clothing. Sewing implements were carried in a small case made of dressed buffalo cow or calfskin tied to the belt. Such cases usually opened at the top wi…	General description of needles were created from bone, and carried in a small case made of buffalo or cow skin tied to a belt.	NA	Toolkit		-4.400000095	20	-112.4821392	68.74137056
Comanche	awl	unknown	awl	eHRAF World Cultures	Plains and Plateau	Kavanagh,_Thomas_W._2001._Comanche._InHandbook_of_North_American_Indians._Plains._,_of_2,_Vol._13:886_906._Washington,_D._C.:_Smithsonian_Institution?:_For_sale_by_the_Supt._of_Docs.,_U.S._G.P.O._https://ehrafworldcultures_yale_edu.libproxy.uwyo.edu/document?id=no06_037.	891	Several types of women's dress were in use. The older style was a buckskin skirt suspended by shoulder straps, worn with a poncholike top (Berlandier 1969). In the 1870s women wore cloth skirts and blouses, and a cloth cape clasped with broaches. By the end of the nineteenth century, one piece calico dresses were common (Soule 1868 1874; Gerdner 1872). Women wore an apron ( pikUsikwi?í·?n?· ), co…	Awl included in woman's toolkit	NA	Toolkit		-4.400000095	20	-112.4821392	68.74137056
Comanche	needle	metal	needle	eHRAF World Cultures	Plains and Plateau	Wallace,_Ernest,_and_E._Adamson_(Edward_Adamson)_Hoebel._1952._The_Comanches:_Lords_of_the_South_Plains._InCivilization_of_the_American_Indian_Series,_v._34:xviii,_381_,_16_plates._Norman:_University_of_Oklahoma_Press._https://ehrafworldcultures.yale.edu/document?id=no06_003.	84	Another fancy of the Comanche male was to puncture his ears for rings. “A young man,” says Breaks Something, “sees other men have their ears pierced. He comes home and wants to have it done too.” This was in late adolescence. The young man asked one of his female relatives to pierce his ears. She took him to the lodge of a woman who had recently had a baby easily, so it would hurt less. There she…		NA	Piercing		-4.400000095	20	-112.4821392	68.74137056
Comanche	awl	unknown	awl	eHRAF World Cultures	Plains and Plateau	Burnet,_David_Gouverneur,_and_Ernest_Wallace._1954._David_G._Burnets_Letters_Describing_the_Comanche_Indians_with_an_Introduction_by_Ernest_Wallace.West_Texas_Historical_Association_Year_BookVol._30:_115_40._https://ehrafworldcultures_yale_edu.libproxy.uwyo.edu/document?id=no06_021.	139	Too he whistee—Man Whiep—Woman App—Father Pe a—Mother Too a—Son Pate—Daughter Ta que ne whap—Chief captain Pe ee sheamp—Private soldier Tav e vo—Spaniard Carno—American Inkernish—English Pavom pete—White man Tu he wheete—Red or color'd men Hanche—Friend Hanche ka a—Enemy Taa ve—Sun Mu ur—Moon So co vete—The Earth Tasheno—Stars Kar me ad tasheno—North or not moving star Tucan—Night Ta bane—Day Oot…	Awl description	NA	Toolkit		-4.400000095	20	-112.4821392	68.74137056
Comanche	needle	cactus	needle	eHRAF World Cultures	Plains and Plateau	Gelo,_Daniel_J._2006.Comanche_Belief_and_Ritual._Ann_Arbor,_Mich.:_University_Microfilms_International._https://ehrafworldcultures_yale_edu.libproxy.uwyo.edu/document?id=no06_040.	21	Plants also furnished materials for many times of Comanche material culture. Lodge poles were made from cedar, arrows from dogwood, and Osage orange or ash was sought for bowmaking. Blackjack oak leaves served as cigarette papers; yucca roots were dried and then soaked to produce a kind of soap. Carlson and Jones (1939:521) report that unfaithful wives were punished with cactusneedles, but leave …	Cactus needles as punishment	NA	Punishment		-4.400000095	20	-112.4821392	68.74137056
Copper Inuit	needle	unknown	needle	eHRAF World Cultures	Arctic and Subarctic	Jenness,_Diamond._1946._The_Material_Culture_of_the_Copper_Eskimos._InReport_of_the_Canadian_Arctic_Expedition,_1913_1918,_Southern_Party,_1913_1916,_16:8,_148._Ottawa,_Ont.:_Edmond_Cloutier,_Kings_Printer_and_Controller_of_Stationery._https://ehrafworldcultures.yale.edu/document?id=nd08_028.	54	The Copper Eskimo employed the process usual among other Eskimo tribes; they passed under the skin a copper sewingneedlethreaded with sinew dipped in lampblack. For dots, however, and sometimes also for lines, they did not thread theneedle(but inserted into the puncture a sharp wooden stick dipped in lampblack. Only a few marks could be made at one time bacause the operation was very painful. Mos…	Sewing needle used to tattoo human skin	NA	Tattooing		-34.5	38	-85.99142102	32.93169112
Copper Inuit	"bone awl"	bone	awl	eHRAF World Cultures	Arctic and Subarctic	Jenness,_Diamond._1946._The_Material_Culture_of_the_Copper_Eskimos._InReport_of_the_Canadian_Arctic_Expedition,_1913_1918,_Southern_Party,_1913_1916,_16:8,_148._Ottawa,_Ont.:_Edmond_Cloutier,_Kings_Printer_and_Controller_of_Stationery._https://ehrafworldcultures.yale.edu/document?id=nd08_028.	96	"Figure 105. Bone awl. IV.D.1778. 1/1."	Figure mentioning bone needle.	NA	Toolkit		-34.5	38	-85.99142102	32.93169112
Copper Inuit	"bone needle"	bone	needle	eHRAF World Cultures	Arctic and Subarctic	Jenness,_Diamond._1946._The_Material_Culture_of_the_Copper_Eskimos._InReport_of_the_Canadian_Arctic_Expedition,_1913_1918,_Southern_Party,_1913_1916,_16:8,_148._Ottawa,_Ont.:_Edmond_Cloutier,_Kings_Printer_and_Controller_of_Stationery._https://ehrafworldcultures.yale.edu/document?id=nd08_028.	111	"Bone needle for stringing fish."	Bone needle for stringing fish	NA	Fishing	Stringing	-34.5	38	-85.99142102	32.93169112
Copper Inuit	needle	unknown	needle	eHRAF World Cultures	Arctic and Subarctic	Rasmussen,_Knud._1932._Intellectual_Culture_of_the_Copper_Eskimos._InReport_of_the_Fifth_Thule_Expedition,_1921_1924,_IX:350,_plates._Copenhagen,_Denmark:_s.n._._https://ehrafworldcultures.yale.edu/document?id=nd08_003.	40	"If a polar bear or a black bear is caught, there must be no sewing, and no cutting of peat for sledge shoeing, for four days if it is a he bear and five days if it is a she bear. The skin is not hung up as is the custom elsewhere; nothing particular is done to it unless it is a she bear, in which case sewing needles are laid on it as an offering to its soul."	Lack of sewing when a polar bear or black bear was caught. Instead, if the bear is a female, then the case of sewing needles are laid on it as an offering to its soul	NA	Ceremony or Ritual		-34.5	38	-85.99142102	32.93169112
Copper Inuit	needle	unknown	needle	eHRAF World Cultures	Arctic and Subarctic	Jenness,_Diamond._1946._The_Material_Culture_of_the_Copper_Eskimos._InReport_of_the_Canadian_Arctic_Expedition,_1913_1918,_Southern_Party,_1913_1916,_16:8,_148._Ottawa,_Ont.:_Edmond_Cloutier,_Kings_Printer_and_Controller_of_Stationery._https://ehrafworldcultures.yale.edu/document?id=nd08_028.	1	"In 1914, when the Canadian Arctic Expedition established its headquarters at Bernard Harbour in Dolphin and Union Strait, on the western fringe of Copper Eskimo territory, the natives preserved their old culture, virtually unimpaired, despite contact with several explorers in the middle of the nineteenth century, and with others during the early years of the twentieth. The only visible change ca…	Needle in toolkit	NA	Toolkit		-34.5	38	-85.99142102	32.93169112
Copper Inuit	needle	unknown	needle	eHRAF World Cultures	Arctic and Subarctic	De_Coccola,_Raymond,_Paul_King,_and_James_Houston._1986.The_Incredible_Eskimo:_Life_among_the_Barren_Land_Eskimo._Surrey,_B.C.:_Hancock_House._https://ehrafworldcultures.yale.edu/document?id=nd08_035.	28	"Nokadlak said little more as he quietly busied himself mending dog harnesses with caribou sinew and a triangular shaped steel needle he had acquired at the trading post. He was not one to prostrate himself on the iglek, plunged into a sad stupor, as I've seen some Eskimos do during a pirtok. His even temperament prompted him to find some useful occupation to combat his restlessness and boredom. …	Sewing dog harnesses with a triangular shaped needle acquired from a trading post	NA	Dog Care	Harnesses	-34.5	38	-85.99142102	32.93169112
Copper Inuit	needle	unknown	needle	eHRAF World Cultures	Arctic and Subarctic	Damas,_David._1984._Copper_Eskimo._InHandbook_of_North_American_Indians._Arctic,_5:397_414,_731_806._Washington,_D.C.:_Smithsonian_Institution:_For_sale_by_the_Supt._of_Docs.,_U.S._G.P.O._https://ehrafworldcultures.yale.edu/document?id=nd08_031.	405	Each season had its special form of shelter. The domed snowhouse was used from sometime in October until May. Composite forms of the snowhouse were relatively common, and Jenness (1922:65 76) shows a number of methods of enlarging or joining houses. Distinguishing the Copper Eskimo house from those used farther east was the use of straight sided and flat topped entranceways as opposed to a series…	Needle included in toolkit	NA	Toolkit		-34.5	38	-85.99142102	32.93169112
Copper Inuit	awl	unknown	awl	eHRAF World Cultures	Arctic and Subarctic	Jenness,_Diamond._1923._Origin_of_the_Copper_Eskimos_and_Their_Copper_Culture._InGeographical_Review,_Vol._XIII:540_51._New_York,_N.Y.:_The_American_Geographical_Society._https://ehrafworldcultures.yale.edu/document?id=nd08_015.	548 549	Before Churchill River was settled by the Hudson's Bay Company, which was not more than fifty years previous to this journey being undertaken i.e. after 1721 the Northern Indians Chipewyans had no other metal but copper among them, except a small quantity of iron work, which a party of them who visited York Fort about the year one thousand seven hundred and thirteen, or one thousand seven hundred…	Awl included in the toolkit	NA	Toolkit		-34.5	38	-85.99142102	32.93169112
Copper Inuit	needle	unknown	needle	eHRAF World Cultures	Arctic and Subarctic	Rasmussen,_Knud._1932._Intellectual_Culture_of_the_Copper_Eskimos._InReport_of_the_Fifth_Thule_Expedition,_1921_1924,_IX:350,_plates._Copenhagen,_Denmark:_s.n._._https://ehrafworldcultures.yale.edu/document?id=nd08_003.	40	"If a polar bear or a black bear is caught, there must be no sewing, and no cutting of peat for sledge shoeing, for four days if it is a he bear and five days if it is a she bear. The skin is not hung up as is the custom elsewhere; nothing particular is done to it unless it is a she bear, in which case sewing needles are laid on it as an offering to its soul."	Lack of sewing when a polar bear or black bear was caught. Instead, if the bear is a female, then the case of sewing needles are laid on it as an offering to its soul	NA	Hunting		-34.5	38	-85.99142102	32.93169112
Copper Inuit	"bone needle"	bone	needle	eHRAF World Cultures	Arctic and Subarctic	Jenness,_Diamond._1946._The_Material_Culture_of_the_Copper_Eskimos._InReport_of_the_Canadian_Arctic_Expedition,_1913_1918,_Southern_Party,_1913_1916,_16:8,_148._Ottawa,_Ont.:_Edmond_Cloutier,_Kings_Printer_and_Controller_of_Stationery._https://ehrafworldcultures.yale.edu/document?id=nd08_028.	96	"Threading Needles. Small bone needles were employed for threading a cord through holes in skin, especially for fastening together the front of a tent above the door. In form some of these needles were practically identical with many pins used for closing the blood Bags, though the latter were usually longer and terminated in a greater variety of forms. Two threading needles are shown in Figure 1…	Use of bone needle to fasten together the front of a tent above the door, and close the blood Bags	NA	Shelter		-34.5	38	-85.99142102	32.93169112
Copper Inuit	"bone needle"	bone	needle	eHRAF World Cultures	Arctic and Subarctic	Jenness,_Diamond._1946._The_Material_Culture_of_the_Copper_Eskimos._InReport_of_the_Canadian_Arctic_Expedition,_1913_1918,_Southern_Party,_1913_1916,_16:8,_148._Ottawa,_Ont.:_Edmond_Cloutier,_Kings_Printer_and_Controller_of_Stationery._https://ehrafworldcultures.yale.edu/document?id=nd08_028.	97	"Threading Needles. Small bone needles were employed for threading a cord through holes in skin, especially for fastening together the front of a tent above the door. In form some of these needles were practically identical with many pins used for closing the blood Bags, though the latter were usually longer and terminated in a greater variety of forms. Two threading needles are shown in Figure 1…	Use of bone needle to fasten together the front of a tent above the door, and close the blood Bags	NA	Bags		-34.5	38	-85.99142102	32.93169112
Copper Inuit	bone needle (no quotations)	bone	needle	eHRAF World Cultures	Arctic and Subarctic	Jenness,_Diamond._1959.The_People_of_the_Twilight._Chicago,_Ill.:_University_of_Chicago_Press._https://ehrafworldcultures_yale_edu.libproxy.uwyo.edu/document?id=nd08_029.	94	"The Eskimo adjusted his hunting to the animal's habits. When his well trained dog, nosing over the surface, scented the taint of a seal hole and vigorously scratched up the snow, he drove it back and himself cleared out the cavity with a small scoop. Then from the back of his coat he brought forth an “indicator,” a thin stick of bone that resembled a knitting needle with a small disc near the lo…	Describing a needle shaped rod being used as a seal indicator for hunting	NA	Hunting	Seals	-34.5	38	-85.99142102	32.93169112
Copper Inuit	awl	unknown	awl	eHRAF World Cultures	Arctic and Subarctic	Collinson_Sir,_Richard._1889._Journal_of_H.M.S._Enterprise_on_the_Expedition_of_Sir_John_Franklins_Ships_by_Behring_Strait,_1850_55._In_._London:_Sampson_Low,_Marston,_Searle,_and_Rivington,_Limited._https://ehrafworldcultures.yale.edu/cultures/nd08/documents/012.	171	On our route to the ship next morning we found the Huskis T. M: a sailor's term for Eskimo camped in snow houses on the banks of one of the lakes, where they were now employed fishing; having cut holes through the ice and attracted the fish by some glittering object, it was speared. Some they had procured thus were ten and twelve pounds weight, two of which we purchased for anawland two needles, …	Awl included in toolkit	NA	Toolkit		-34.5	38	-85.99142102	32.93169112
Copper Inuit	needle	copper	needle	eHRAF World Cultures	Arctic and Subarctic	De_Coccola,_Raymond,_Paul_King,_and_James_Houston._1986.The_Incredible_Eskimo:_Life_among_the_Barren_Land_Eskimo._Surrey,_B.C.:_Hancock_House._https://ehrafworldcultures.yale.edu/document?id=nd08_035.	195	The two wives of the snow blinded brothers were mending clothes as they glanced at a young woman being tattooed. The “artist” was a long haired, bearded man who resembled a Chinese mandarin. His beady eyes were focused on the sharp point of a long copperneedlewhich he kept jabbing into her chin. Her eyes closed, the girl recoiled almost imperceptibly at each stab of theneedleas it drew drops of b…	Tattooing woman's chin	Tattoo on human skin	Tattooing		-34.5	38	-85.99142102	32.93169112
Copper Inuit	"bone needle"	bone	needle	eHRAF World Cultures	Arctic and Subarctic	Jenness,_Diamond._1922._The_Life_of_the_Copper_Eskimos._InReport_of_the_Canadian_Arctic_Expedition,_1913_1918,_XII:5_277_,_9_plates._Ottawa,_Ont.:_F.A._Acland._https://ehrafworldcultures.yale.edu/document?id=nd08_001.	152 157	"...When a fish was caught either by the men or women, they would run it through with a bone needle threaded on a string with a cross piece at the end, and drag the fish about with them in their endeavours to secure another one…"	Use of a bone needle threaded on a string to drag the fish with them in their endeavours	Fall	Fishing	Stringing	-34.5	38	-85.99142102	32.93169112
Copper Inuit	needle	unknown	needle	eHRAF World Cultures	Arctic and Subarctic	Jenness,_Diamond._1946._The_Material_Culture_of_the_Copper_Eskimos._InReport_of_the_Canadian_Arctic_Expedition,_1913_1918,_Southern_Party,_1913_1916,_16:8,_148._Ottawa,_Ont.:_Edmond_Cloutier,_Kings_Printer_and_Controller_of_Stationery._https://ehrafworldcultures.yale.edu/document?id=nd08_028.	87	Sewing Bagss and Baskets. A Copper Eskimo woman without herneedleand thread would have been as uncomfortable as a European housewife without her knitting. Sewing was no impediment to gossip: the woman sat on the sleeping skins, her legs doubled under her or stretched out in front, and plied herneedleand her tongue at the same rate. Always she sewed from right to left; only a left handed person se…	Sewing Bagss and basketry with a bone needle	NA	Baskets		-34.5	38	-85.99142102	32.93169112
Copper Inuit	awl	bone	awl	eHRAF World Cultures	Arctic and Subarctic	Jenness,_Diamond._1946._The_Material_Culture_of_the_Copper_Eskimos._InReport_of_the_Canadian_Arctic_Expedition,_1913_1918,_Southern_Party,_1913_1916,_16:8,_148._Ottawa,_Ont.:_Edmond_Cloutier,_Kings_Printer_and_Controller_of_Stationery._https://ehrafworldcultures.yale.edu/document?id=nd08_028.	96	Awls. To punch holes in skin the Copper Eskimo used any pointed tool that was handy, e.g., the corner of the woman's knife, an arrowhead, a sealing skewer, or, oceasionally, a mere splinter of bone. Specially madeawlswere extremely rare, but a bone one from Cambridge Bay is illustrated in Figure 105.	Use of awls to punch holes in skin	NA	Clothing		-34.5	38	-85.99142102	32.93169112
Copper Inuit	needle	unknown	needle	eHRAF World Cultures	Arctic and Subarctic	De_Coccola,_Raymond,_Paul_King,_and_James_Houston._1986.The_Incredible_Eskimo:_Life_among_the_Barren_Land_Eskimo._Surrey,_B.C.:_Hancock_House._https://ehrafworldcultures.yale.edu/document?id=nd08_035.	30	I glanced at Angivrana. With her baby fed and asleep in the hood of her parka, she was now returned to household chores. Having scraped the stiff, bluish spots caused by wetness off the heavy parka her husband had worn on his hunting trip, she carefully checked every seam and, finding a couple of small tears, mended them expertly with a glove needle and caribou sinew. Her face showed no emotion a…	Sewing parka with glove needle	NA	Clothing		-34.5	38	-85.99142102	32.93169112
Copper Inuit	needle	unknown	needle	eHRAF World Cultures	Arctic and Subarctic	Jenness,_Diamond._1959.The_People_of_the_Twilight._Chicago,_Ill.:_University_of_Chicago_Press._https://ehrafworldcultures.yale.edu/document?id=nd08_029.	198	The natives moved away at last to the Liston and Sutton Islands, whither Patsy and I followed them; but we returned to the station for Christmas, accompanied by Jennie and another child. Our party had grown from nine the previous winter to seventeen, half of whom were Eskimo assistants from the west. Mainly for their pleasure we set up a Christmas tree, filled their stockings with presents, and h…	Needles as gifts during a Christmas party	Winter	Gifts		-34.5	38	-85.99142102	32.93169112
Copper Inuit	bone needle (no quotations)	bone	needle	eHRAF World Cultures	Arctic and Subarctic	Merwin,_B._W._1915._The_Copper_Eskimo._InThe_Museum_Journal,_Vol._VI:163_68._Philadelphia,_Pa.:_The_University_Museum,_University_of_Pennsylvania._https://ehrafworldcultures_yale_edu.libproxy.uwyo.edu/document?id=nd08_017.	166	"Often in hunting the snow stick is used to locate the center of the hole through which the seal rises to breathe. The snow stick is a cane like bone rod tipped with iron or horn. It is used mainly for testing snow to see if it is in the right condition for making snow houses. The seal indicator is a slender needle shaped rod with a string and bone peg attached to its eye. After the center of an …	Describing a needle shaped rod being used as a seal indicator for hunting	NA	Hunting	Seals	-34.5	38	-85.99142102	32.93169112
Copper Inuit	needle	wood	needle	eHRAF World Cultures	Arctic and Subarctic	De_Coccola,_Raymond,_Paul_King,_and_James_Houston._1986.The_Incredible_Eskimo:_Life_among_the_Barren_Land_Eskimo._Surrey,_B.C.:_Hancock_House._https://ehrafworldcultures.yale.edu/document?id=nd08_035.	195	Finishing the line of bleeding dots on the young woman's chin, the tattooer picked up a wooden needle and dipped it into a gray blue powder finely scraped from soapstone and the soot of blubber lamps. This he pushed into the skin perforations to complete the procedure. Customarily, five lines were tattooed on the chin of a Krangmalek woman three horizontal lines over each cheekbone, and three ver…	Tattooing woman's chin	NA	Tattooing		-34.5	38	-85.99142102	32.93169112
Copper Inuit	needle	copper	needle	eHRAF World Cultures	Arctic and Subarctic	Collinson_Sir,_Richard._1855._Account_of_the_Proceedings_of_H.M.S._Enterprise_from_Behring_Strait_to_Cambridge_Bay._InThe_Journal_of_the_Royal_Geographical_Society,_Vol._XXV:194_206._London:_John_Murray._https://ehrafworldcultures.yale.edu/document?id=nd08_016.	200 202	The do not use drift wood or grass for fuel, but content themselves with the stonelamp fed by seals' blubber, which enables them to thaw the snow for a drink. Spirits and tobacco they have as yet no notion of; and, unlike their brethren on the E. and W., are free from vermin on their persons. A distance of several years was always observed to intervene in the ages of the children of the same fami…	Dresses and other articles of clothing created with copper needles	NA	Clothing		-34.5	38	-85.99142102	32.93169112
Copper Inuit	"bone needle"	bone	needle	eHRAF World Cultures	Arctic and Subarctic	Jenness,_Diamond._1946._The_Material_Culture_of_the_Copper_Eskimos._InReport_of_the_Canadian_Arctic_Expedition,_1913_1918,_Southern_Party,_1913_1916,_16:8,_148._Ottawa,_Ont.:_Edmond_Cloutier,_Kings_Printer_and_Controller_of_Stationery._https://ehrafworldcultures.yale.edu/document?id=nd08_028.	129	"The tool Bags was often closed by lacing, for which purpose one end of a short cord of sinew was attached to the edge of the Bags, and the other end to a small bone needle with which it could be threaded through the holes. When completely furnished, it contained the following articles."	ToolBags, with a small bone needle with which it could be threaded through the holes.	NA	Toolkit		-34.5	38	-85.99142102	32.93169112
Copper Inuit	needle	unknown	needle	eHRAF World Cultures	Arctic and Subarctic	Jenness,_Diamond._1922._The_Life_of_the_Copper_Eskimos._InReport_of_the_Canadian_Arctic_Expedition,_1913_1918,_XII:5_277_,_9_plates._Ottawa,_Ont.:_F.A._Acland._https://ehrafworldcultures.yale.edu/document?id=nd08_001.	165	"“In the summer of 1915 one of Avranna's dogs had a litter. One pup he kept for himself, another he gave to Tutsik. Each man took his pup into a tent and massaged it. Avranna, placing his poor little victim between his knees, pulled out its legs one after the other to make them grow big, and twisted its tail so that the dog would always hold it curved over its back, which the Eskimos regard as a …	Using a needle to expand the nostrils of the Eskimo to enhance their scent	Summer	Dog Care	Expanding Nostrils	-34.5	38	-85.99142102	32.93169112
Copper Inuit	needle	unknown	needle	eHRAF World Cultures	Arctic and Subarctic	Jenness,_Diamond._1946._The_Material_Culture_of_the_Copper_Eskimos._InReport_of_the_Canadian_Arctic_Expedition,_1913_1918,_Southern_Party,_1913_1916,_16:8,_148._Ottawa,_Ont.:_Edmond_Cloutier,_Kings_Printer_and_Controller_of_Stationery._https://ehrafworldcultures.yale.edu/document?id=nd08_028.	87	Sewing Bagss and Baskets. A Copper Eskimo woman without herneedleand thread would have been as uncomfortable as a European housewife without her knitting. Sewing was no impediment to gossip: the woman sat on the sleeping skins, her legs doubled under her or stretched out in front, and plied herneedleand her tongue at the same rate. Always she sewed from right to left; only a left handed person se…	Sewing Bagss and basketry with a bone needle	NA	Bags		-34.5	38	-85.99142102	32.93169112
Copper Inuit	"bone needle"	bone	needle	eHRAF World Cultures	Arctic and Subarctic	Rasmussen,_Knud._1932._Intellectual_Culture_of_the_Copper_Eskimos._InReport_of_the_Fifth_Thule_Expedition,_1921_1924,_IX:350,_plates._Copenhagen,_Denmark:_s.n._._https://ehrafworldcultures.yale.edu/document?id=nd08_003.	93	"trout thong; consists of a short line with a bone needle at one end for running the thong through the fish (it is run through a little way below the head); at the other end is a toggle for holding the fish on. This enables one to collect the fish out in the river without having to go ashore with each one, and they are killed immediately when the needle penetrates the backbone."	Use of bone needle for fishing…the needle penetrates the backbone of the fish	NA	Fishing	Stringing	-34.5	38	-85.99142102	32.93169112
Copper Inuit	needle	unknown	needle	eHRAF World Cultures	Arctic and Subarctic	Stefánsson,_Vilhjálmer._1913._My_Life_with_the_Eskimo._In_._New_York:_The_Macmillan_Co._https://ehrafworldcultures.yale.edu/document?id=nd08_011.	290 293	Gradually the shaman became more excited and little by little she narrowed her eyes till they were finally held closely shut. Then of a sudden she changed her tone of voice, evidently now trying to imitate an old man both by tone of speech and by hoarse laughing. She now announced that she was so and so (the name escaped me it was no doubt the name of the spirit that now possessed her). ‘Ha, I se…	Needle hidden in boot, in the context of shamanism	NA	Toolkit		-34.5	38	-85.99142102	32.93169112
Copper Inuit	needle	unknown	needle	eHRAF World Cultures	Arctic and Subarctic	Merwin,_B._W._1915._The_Copper_Eskimo._InThe_Museum_Journal,_Vol._VI:163_68._Philadelphia,_Pa.:_The_University_Museum,_University_of_Pennsylvania._https://ehrafworldcultures.yale.edu/document?id=nd08_017.	102	"“For sewing and garment making the women of Coronation Gulf have several interesting articles, of which the scissors are the oddest. One pair has been carefully cut out of bone and strips of iron riveted on to form cutting edges. Another pair is rather crudely cut out of sheet iron. Needles of iron or copper are very valuable and scarce, so cases are made to contain them. A few years ago a needl…	Use of metal needle to sew clothing and garments	NA	Clothing		-34.5	38	-85.99142102	32.93169112
Copper Inuit	needle	copper	needle	eHRAF World Cultures	Arctic and Subarctic	Stefánsson,_Vilhjálmur._1914._The_Stefánsson_Anderson_Arctic_Expedition_of_the_American_Museum:_Preliminary_Ethnological_Report._InAnthropological_Papers_of_the_American_Museum_of_Natural_History,_Vol._XIV:395._New_York:_s.n._._https://ehrafworldcultures.yale.edu/document?id=nd08_002.	113	"Of the tribes whom we visited, the Kanhiryuarmiut are preeminently the makers of weapons and implements of copper. From the deposits northeast of Prince Albert Sound and from pieces of float which they pick up here and there they make long bladed hunting knives, the ordinary shaped woman's knives, crooked knives for whittling purposes, copper rods for foreshafts of seal harpoons, points for ice …	Use of needles for sewing	NA	Clothing		-34.5	38	-85.99142102	32.93169112
Copper Inuit	needle	unknown	needle	eHRAF World Cultures	Arctic and Subarctic	Jenness,_Diamond._1959.The_People_of_the_Twilight._Chicago,_Ill.:_University_of_Chicago_Press._https://ehrafworldcultures.yale.edu/document?id=nd08_029.	23	About the middle of November, when Chipman and O'Neill were outfitting for their journey, the Eskimos in the hinterland gave up caribou hunting and settled on the coast to prepare for the sealing season. Five families who had built their snow houses a few miles east of our station now paid us daily visits, and the women rendered good service by making us clothes and sleeping Bagss from the raw fu…	Clothing/sleepingBagss sewed using needle	NA	Clothing		-34.5	38	-85.99142102	32.93169112
Copper Inuit	needle	unknown	needle	eHRAF World Cultures	Arctic and Subarctic	Jenness,_Diamond._1959.The_People_of_the_Twilight._Chicago,_Ill.:_University_of_Chicago_Press._https://ehrafworldcultures.yale.edu/document?id=nd08_029.	23	About the middle of November, when Chipman and O'Neill were outfitting for their journey, the Eskimos in the hinterland gave up caribou hunting and settled on the coast to prepare for the sealing season. Five families who had built their snow houses a few miles east of our station now paid us daily visits, and the women rendered good service by making us clothes and sleeping Bagss from the raw fu…	Clothing/sleepingBagss sewed using needle	NA	Bedding		-34.5	38	-85.99142102	32.93169112
Copper Inuit	needle	unknown	needle	eHRAF World Cultures	Arctic and Subarctic	Roberts,_Helen_H.,_and_Diamond_Jenness._1925._Eskimo_Songs:_Songs_of_the_Copper_Eskimo_(Southern_Party__1913_16)._InReport_of_the_Canadian_Arctic_Expedition,_1913_1918,_Vol._XIV:506._Ottawa,_Ont.:_F.A._Acland._https://ehrafworldcultures.yale.edu/document?id=nd08_006.	391 394	The situation is very different, however, with vocal music which has developed by itself in a given region. Not only is the human voice very variable as an instrument, and often uncontrollable except as the result of much practice which would not be likely to occur in such a region as that which we are studying, but all sorts of psychic conditions, including the effect upon the Eskimo of singing …	Record player needle for musical purposes	NA	Music		-34.5	38	-85.99142102	32.93169112
Copper Inuit	needle	unknown	needle	eHRAF World Cultures	Arctic and Subarctic	De_Coccola,_Raymond,_Paul_King,_and_James_Houston._1986.The_Incredible_Eskimo:_Life_among_the_Barren_Land_Eskimo._Surrey,_B.C.:_Hancock_House._https://ehrafworldcultures.yale.edu/document?id=nd08_035.	180	"The mouth of the Kunayuk or Ellice River lay a hundred miles to the southeast. I avoided the rough ice we had encountered on the way to Cambridge Bay by following the shoreline to Anderson Bay, then cutting across Queen Maud Gulf past the eastern tip of Melbourne Island. Here my compass went berserk, although the island was two hundred and fifty miles from the north magnetic pole on Boothia Peni…	Compass needle	NA	Compass		-34.5	38	-85.99142102	32.93169112
Copper Inuit	needle	unknown	needle	eHRAF World Cultures	Arctic and Subarctic	Jenness,_Diamond._1922._The_Life_of_the_Copper_Eskimos._InReport_of_the_Canadian_Arctic_Expedition,_1913_1918,_XII:5_277_,_9_plates._Ottawa,_Ont.:_F.A._Acland._https://ehrafworldcultures.yale.edu/document?id=nd08_001.	173	"“Not infrequently a malady is conceived of as something concrete implanted in the body by an offended soul. The shaman then has to extract the object, which he does by the aid of his familiar spirits. To prove his success he displays to his audiences pieces of bone, or worms, or similar things that he has secreted on his person before hand. The laxatives that we occasionally administered answere…	Using a needle to puncture a boil on a person's arm.	NA	Medical	Boil	-34.5	38	-85.99142102	32.93169112
Copper Inuit	needle	unknown	needle	eHRAF World Cultures	Arctic and Subarctic	Damas,_David._1984._Copper_Eskimo._InHandbook_of_North_American_Indians._Arctic,_5:397_414,_731_806._Washington,_D.C.:_Smithsonian_Institution:_For_sale_by_the_Supt._of_Docs.,_U.S._G.P.O._https://ehrafworldcultures.yale.edu/document?id=nd08_031.	404	Caribou were hunted chiefly with bow and arrow. The bows of spruce, antler, or musk oxen horn were most often composite with the sections scarfed together with sinew. Invariably the bows were backed with a strip of sealskin and braided sinew (fig. 9). Arrows were Natl. Mus. of Canada, Ottawa: IV D 125. Fig. 8. Fish rake used to catch arctic char. Two copper hooks inserted into a piece of antler l…	Hunting toolkit	NA	Toolkit		-34.5	38	-85.99142102	32.93169112
Copper Inuit	"bone needle"	bone	needle	eHRAF World Cultures	Arctic and Subarctic	Jenness,_Diamond._1922._The_Life_of_the_Copper_Eskimos._InReport_of_the_Canadian_Arctic_Expedition,_1913_1918,_XII:5_277_,_9_plates._Ottawa,_Ont.:_F.A._Acland._https://ehrafworldcultures.yale.edu/document?id=nd08_001.	112 115	"Sometimes a hunter will use another kind of indicator. Instead of the long bone needle with a disc at the end he has a flattened piece of caribou leg sinew split nearly to the top. The two ends are then bent round till they lie some two or three inches apart; and each is split again a little to make them grip a wisp of down that is stretched between them, the down being taken indifferently from …	Using a long bne needle with a disc at the end to aid in seal hunting	Spring	Hunting	Seals	-34.5	38	-85.99142102	32.93169112
Copper Inuit	needle	metal	needle	eHRAF World Cultures	Arctic and Subarctic	Jenness,_Diamond._1922._The_Life_of_the_Copper_Eskimos._InReport_of_the_Canadian_Arctic_Expedition,_1913_1918,_XII:5_277_,_9_plates._Ottawa,_Ont.:_F.A._Acland._https://ehrafworldcultures.yale.edu/document?id=nd08_001.	112 115	"The hunter hastens to the spot and probes about with his long horn ‘feeler until he finds the exact centre of the hole; then he carefully stamps the snow round the probe and draws it out, leaving only a deep hole about half an inch in diameter. Down this he pushes his indicator, a fine stick of bone or horn about as thick, but as long again, as an ordinary steel knitting needle. At the lower end…	Use of needle as an indicator for seal hunting	Winter	Hunting	Seals	-34.5	38	-85.99142102	32.93169112
Copper Inuit	needle	unknown	needle	eHRAF World Cultures	Arctic and Subarctic	Merwin,_B._W._1915._The_Copper_Eskimo._InThe_Museum_Journal,_Vol._VI:163_68._Philadelphia,_Pa.:_The_University_Museum,_University_of_Pennsylvania._https://ehrafworldcultures.yale.edu/document?id=nd08_017.	166	"Often in hunting the snow stick is used to locate the center of the hole through which the seal rises to breathe. The snow stick is a cane like bone rod tipped with iron or horn. It is used mainly for testing snow to see if it is in the right condition for making snow houses. The seal indicator is a slender needle shaped rod with a string and bone peg attached to its eye. After the center of an …	Indicator for hunting seals	Winter	Hunting	Seals	-34.5	38	-85.99142102	32.93169112
Copper Inuit	needle	unknown	needle	eHRAF World Cultures	Arctic and Subarctic	Jenness,_Diamond._1922._The_Life_of_the_Copper_Eskimos._InReport_of_the_Canadian_Arctic_Expedition,_1913_1918,_XII:5_277_,_9_plates._Ottawa,_Ont.:_F.A._Acland._https://ehrafworldcultures.yale.edu/document?id=nd08_001.	174 176	"The only recent burial we saw was that of one Puivlik Eskimo, Haviron, who died in April 1915, after an illness that had lasted all the winter. His body was conveyed to the mainland near Cape Lambert and deposited on the shore just above high water mark. Mr. Wilkins, the photographer of the expedition, examined the body a month or so later and furnished me with the following description. ‘The co…	Researcher deposited some needles for the female burial	NA	Ceremony or Ritual		-34.5	38	-85.99142102	32.93169112
Copper Inuit	needle	unknown	needle	eHRAF World Cultures	Arctic and Subarctic	Jenness,_Diamond._1959.The_People_of_the_Twilight._Chicago,_Ill.:_University_of_Chicago_Press._https://ehrafworldcultures.yale.edu/document?id=nd08_029.	205	Fate dealt less harshly with Fish Head, a kindly old simpleton who harboured no ill will toward any one. He had bought from me a .44 Winchester rifle, which he lashed inside a sealskin and stored at the back of his sleeping platform. Knife, the shrewd medicine man who had acquitted me of murder, told him that the weapon would rust inside the hut, and advised him to keep it on the parapet among th…	Compass needle	NA	Compass		-34.5	38	-85.99142102	32.93169112
Copper Inuit	"bone needle"	bone	needle	eHRAF World Cultures	Arctic and Subarctic	Jenness,_Diamond._1922._The_Life_of_the_Copper_Eskimos._InReport_of_the_Canadian_Arctic_Expedition,_1913_1918,_XII:5_277_,_9_plates._Ottawa,_Ont.:_F.A._Acland._https://ehrafworldcultures.yale.edu/document?id=nd08_001.	152 157	"The Eskimo will cast his line as far out as it will reach, and slowly draw it in again ( ekkasaktok is the name given to the process); sometimes, but not often, the where the fish can hide when frightened by the splashing and shouting of the natives. There the women catch them with their hands and string them on thongs of sealskin, using a rough bone needle about four inches long to pierce their…	Use of a bone needle about four inches long to pierce the bodies of fish once they entered a fishing weir.	Spring	Fishing	Stringing	-34.5	38	-85.99142102	32.93169112
Copper Inuit	needle	wood	needle	eHRAF World Cultures	Arctic and Subarctic	Jenness,_Diamond._1922._The_Life_of_the_Copper_Eskimos._InReport_of_the_Canadian_Arctic_Expedition,_1913_1918,_XII:5_277_,_9_plates._Ottawa,_Ont.:_F.A._Acland._https://ehrafworldcultures.yale.edu/document?id=nd08_001.	152 157	"Tom cod are caught through the sea ice in the same manner as lake fish except that a much larger hook is used and lures of bone are employed instead of regular bait. Sometimes, instead of a hook, the natives merely jig a bear's tooth with two or three smaller teeth or pieces of bone dangling around it. The tom cod are attracted by the white gleaming teeth and are speared with the double gaff. Th…	Catching cod…the cod are attracted to white gleaming teeth, with the rod usually being a straight piece of wood notched at each end so that it resembles a very long netting needle.	NA	Fishing	Indicator	-34.5	38	-85.99142102	32.93169112
Copper Inuit	needle	unknown	needle	eHRAF World Cultures	Arctic and Subarctic	Jenness,_Diamond._1922._The_Life_of_the_Copper_Eskimos._InReport_of_the_Canadian_Arctic_Expedition,_1913_1918,_XII:5_277_,_9_plates._Ottawa,_Ont.:_F.A._Acland._https://ehrafworldcultures.yale.edu/document?id=nd08_001.	174 176	"The only recent burial we saw was that of one Puivlik Eskimo, Haviron, who died in April 1915, after an illness that had lasted all the winter. His body was conveyed to the mainland near Cape Lambert and deposited on the shore just above high water mark. Mr. Wilkins, the photographer of the expedition, examined the body a month or so later and furnished me with the following description. ‘The co…	Researcher deposited some needles for the female burial	NA	Burial		-34.5	38	-85.99142102	32.93169112
Creek	needle	unknown	needle	eHRAF World Cultures	Eastern Woodlands	Swanton,_John_Reed._1928._Social_Organization_and_Social_Usages_of_the_Indians_of_the_Creek_Confederacy._InAnnual_Report,_23_472._Washington,_Dc:_U.S._Govt._Print._Off._https://ehrafworldcultures.yale.edu/document?id=nn11_001.	345, 346,363	At the meetings of the clan to which the offender belonged he (or she) would probably be reprimanded by the oldest clan uncle and perhaps “dry scratched” or whipped. The former punishment was inflicted by means of an implement made of gar teeth, or in later timesneedles. One person grasped the arms of the victim and held them about the ball post while the scratching was done, and the latter usual…	Use of needle as dry scratching implement for punishment	NA	Punishment		0.400000006	6	-107.8309997	45.3835311
Creek	needle	unknown	needle	eHRAF World Cultures	Eastern Woodlands	Sattler,_Richard_A._2009._Culture_Summary:_Creek._New_Haven,_Conn.:_Human_Relations_Area_Files._https://ehrafworldcultures.yale.edu/document?id=nn11_000.	9	Aboriginally mothers had primary responsibility for socializing children, aided by their brothers and clan elders. These latter also supervised the education of boys from about five or six. Socialization was and is generally permissive, with ridicule and ostracism used to discipline the children. Clan uncles punished more severe or repeated infractions by scratching the arms or legs with a gar to…	Use of needle as dry scratching implement for punishment	NA	Punishment		0.400000006	6	-107.8309997	45.3835311
Creek	needle	copper	needle	eHRAF World Cultures	Eastern Woodlands	Swanton,_John_Reed._1928._Religious_Beliefs_and_Medicinal_Practices_of_the_Creek_Indians._InAnnual_Report,_473_672._Washington,_Dc:_U.S._Govt._Print._Off._https://ehrafworldcultures.yale.edu/document?id=nn11_002.	528	The fox, ?kit?a, kinia, and skunk dances are said to have been danced exclusively by women. Jackson Lewis and Cook confirmed this for the Creeks so far as the fox dance is concerned and the chief of the Mikasuki asserted it for the skunk dance. Therefore the custom must have been fairly widespread. At least among the Alabama these dances were always in June, July, or August. Before the fox dance …	Use of needle to scratch women at ankles who are not dancing fast enough	NA	Ceremony or Ritual		0.400000006	6	-107.8309997	45.3835311
Creek	needle	metal	needle	eHRAF World Cultures	Eastern Woodlands	Innes,_Pamela_Joan._2004._Creek_in_the_West._InHandbook_of_North_American_Indians._Southeast,_Vol._14:393_403._Washington,_D._C.:_Smithsonian_Institution?:_For_sale_by_the_Supt._of_Docs.,_U.S._G.P.O._https://ehrafworldcultures.yale.edu/document?id=nn11_005.	396	The Creek had become accustomed to using Western goods and technologies while living in the Southeast. Upon Removal, metal pots and pans, cups, eating utensils, knives, axes, guns, cloth blankets, and lamps were used. Cloth materials of various sorts were used in the production of clothing, as were metalneedlesand scissors. The Creek also continued to produce and use some traditional items, such …	Needle to sew clothing for the production of clothing	NA	Clothing		0.400000006	6	-107.8309997	45.3835311
Creek	awl	unknown	awl	eHRAF World Cultures	Eastern Woodlands	Swanton,_John_Reed._1928._Social_Organization_and_Social_Usages_of_the_Indians_of_the_Creek_Confederacy._InAnnual_Report,_23_472._Washington,_Dc:_U.S._Govt._Print._Off._https://ehrafworldcultures.yale.edu/document?id=nn11_001.	459	To frame the ball sticks pieces of hickory were tapered off, steamed and turned over at the ends, to the right for a right handed player and to the left for a left handed man, after which the ends were bound over on the handle. Two buckskin cords were then run across each opening and fastened through small holes made with anawl, thus furnishing a cage for the ball. Lard was next heated, and rubbe…	Awl used in game	NA	Gaming		0.400000006	6	-107.8309997	45.3835311
Creek	needle	unknown	needle	eHRAF World Cultures	Eastern Woodlands	Swanton,_John_Reed._1928._Religious_Beliefs_and_Medicinal_Practices_of_the_Creek_Indians._InAnnual_Report,_473_672._Washington,_Dc:_U.S._Govt._Print._Off._https://ehrafworldcultures.yale.edu/document?id=nn11_002.	528	The fox, ?kit?a, kinia, and skunk dances are said to have been danced exclusively by women. Jackson Lewis and Cook confirmed this for the Creeks so far as the fox dance is concerned and the chief of the Mikasuki asserted it for the skunk dance. Therefore the custom must have been fairly widespread. At least among the Alabama these dances were always in June, July, or August. Before the fox dance …	Use of needle to scratch women at ankles who are not dancing fast enough	NA	Punishment		0.400000006	6	-107.8309997	45.3835311
Creek	needle	unknown	needle	eHRAF World Cultures	Eastern Woodlands	Walker,_Willard._2004._Creek_Confederacy_before_Removal._InHandbook_of_North_American_Indians._Southeast,_Vol._14:373_91._Washington,_D._C.:_Smithsonian_Institution?:_For_sale_by_the_Supt._of_Docs.,_U.S._G.P.O._https://ehrafworldcultures.yale.edu/document?id=nn11_004.	380	The women “never cut their hair, but plait it in wreaths” that are “turned up, and fastened on the crown with a silver broach, forming a wreathed top knot (fig. 8), decorated with an incredible quantity of silk ribbands, of various colours, which stream down on every side, almost to the ground” (Bartram in Waselkov and Braund 1995:122). Women, other than prostitutes, used no face or body paint; b…	Use of needle as dry scratching implement for punishment	NA	Punishment		0.400000006	6	-107.8309997	45.3835311
Crow	awl	bone	awl	eHRAF World Cultures	Plains and Plateau	Murdock,_George_Peter._1934._The_Crows_of_the_Western_Plains._InOur_Primitive_Contemporaries,_264_90._New_York:_The_Macmillan_Company._https://ehrafworldcultures_yale_edu.libproxy.uwyo.edu/document?id=nq10_017.	269	The Crows manufacture neither basketry nor pottery. They make cooking utensils of soapstone and buffalo hide, Bagss and pouches of skin, cups and bowls of wood, and spoons, cups, and small dishes from the horns of the buffalo and mountain sheep. The paunch and pericardium of the buffalo serve as water vessels. The native tools include hafted stone hammers and mauls, wedges of horn, mortars and pe…	Awl included in toolkit	NA	Toolkit		-11.19999981	25	-75.06772576	40.73536682
Crow	awl	metal	awl	eHRAF World Cultures	Plains and Plateau	Denig,_Edwin_Thompson,_and_John_C._(John_Canfield)_Ewers._1961._Five_Indian_Tribes_of_the_Upper_Missouri:_Sioux,_Arickaras,_Assiniboines,_Crees,_Crows._In_._Norman,_Oklahoma:_University_of_Oklahoma_Press._https://ehrafworldcultures_yale_edu.libproxy.uwyo.edu/document?id=nq10_022.	144	The whole nation have a rendezvous every summer, when after performing several national solemnities which will be mentioned, they move across the mountains to exchange the greater part of the merchandise traded for horses. This traffic is carried on with the Flat Heads in St. Mary's Valley, or with the Snake and Nez Percé Indians on the headwaters of the Yellowstone. 10 10 The pattern of Crow hor…	Awl included in toolkit	NA	Toolkit		-11.19999981	25	-75.06772576	40.73536682
Crow	awl	unknown	awl	eHRAF World Cultures	Plains and Plateau	Lowie,_Robert_Harry._1921._The_Sun_Dance_of_the_Crow_Indians._InAnthropological_Papers_of_the_American_Museum_of_Natural_History,_16:1_50._New_York:_The_Trustees_American_Museum_of_Natural_History._https://ehrafworldcultures_yale_edu.libproxy.uwyo.edu/document?id=nq10_006.	32	The captive greased her hands and blackened them with charcoal. The virtuous woman was holding a stone maul or ax and the prong of an elk antler, chipped into a fineawl like point and blackened at the top. She faced west, the captive east, the berdache north. The doll owner and his wife stood behind the virtuous woman, the man having a rattle in his hand and holding the tree notcher by the should…	Awl created from elk antler, used as part of the sun dance ceremony	NA	Ceremony or Ritual		-11.19999981	25	-75.06772576	40.73536682
Crow	awl	unknown	awl	eHRAF World Cultures	Plains and Plateau	Lowie,_Robert_Harry._1924._Minor_Ceremonies_of_the_Crow_Indians._InAnthropological_Papers_of_the_American_Museum_of_Natural_History,_21:323_65._New_York:_American_Museum_Press._https://ehrafworldcultures_yale_edu.libproxy.uwyo.edu/document?id=nq10_019.	342 347	Finally comes the time of the adoption. Two large tents are joined for the lodge, and at a short distance from it is the preparatory lodge. The Pipes are spread there. They take in fine clothes for the tyro and his wife, who dress in ragged clothes and hide in some tent. A buffalo skull is taken and carried a good distance from the camp; they carry it by means of a cord made from braided grass of…	Awl used in ceremony	NA	Piercing		-11.19999981	25	-75.06772576	40.73536682
Crow	awl	unknown	awl	eHRAF World Cultures	Plains and Plateau	Wildschut,_William,_and_John_C._(John_Canfield)_Ewers._1960._Crow_Indian_Medicine_Bundles._InContributions_from_the_Museum_of_the_American_Indian,_17:i_178_,_4_colored_and_68_black_and_white_plates._New_York:_Museum_of_the_American_Indian,_Heye_Foundation._https://ehrafworldcultures.yale.edu/document?id=nq10_021.	164	Witchcraft Bundles: The Crow method of working evil magic against an individual by making an image of the person to be harmed had parallels among other Siouan and among Algonkian tribes of the Upper Missouri. In 1833, Maximilian wrote of the Mandan “… they believe that a person to whom they wish ill must die, if they make a figure of wood or clay, substituting for the heart, aneedle, an awl, or a…	Awl used in the witchcraft bundle. This is a medicine bundle used to work evil magic against an individual by making an image of the person to be harmed with parallels amng other Siouan and among Algonkian tribes. If they made a figure of wood or clay, substituting for the heart, a needle, an awl, or a porcupine quill, and burying the image at the foot of one of the medicine poles.	NA	Medicine Bundle		-11.19999981	25	-75.06772576	40.73536682
Crow	bone awl (no quotation)	bone	awl	eHRAF World Cultures	Plains and Plateau	Lowie,_Robert_Harry._1922._The_Material_Culture_of_the_Crow_Indians._InAnthropological_Papers_of_the_American_Museum_of_Natural_History,_21:201_70._New_York:_The_Trustees_of_the_American_Museum_of_Natural_History._https://ehrafworldcultures_yale_edu.libproxy.uwyo.edu/document?id=nq10_003.	214	"There is no ordinary bone awl in the Museum's collections, but a steel awl mounted in an antler handle is shown in Fig. 5 and a tiny bone awl forming part of the Sun dance Doll bundle has been figured in a previous publication. 5 5 Lowie, (d), 19."	Absence of bone awl in museum collection	NA	Toolkit		-11.19999981	25	-75.06772576	40.73536682
Crow	bone awl (no quotation)	bone	awl	eHRAF World Cultures	Plains and Plateau	Lowie,_Robert_Harry._1935.The_Crow_Indians._New_York:_Farrar_and_Rinehart._https://ehrafworldcultures_yale_edu.libproxy.uwyo.edu/document?id=nq10_001.	xv	"Trustworthy native tradition carries us back farther. It pictures a people roving afoot with pack dogs, pursuing game with bows and arrows. The tales mention chipped stone knives, stone mauls, drills of elk antler. Survivals lingered on into the historic period. A tiny bone awl formed part of the Sun Dance bundle (p. 300), and in the same ceremony an antler wedge was driven with a stone hammer. …	Bone awl as part of the Sun Dance bundle	NA	Ceremony or Ritual		-11.19999981	25	-75.06772576	40.73536682
Crow	bone awl (no quotation)	bone	awl	eHRAF World Cultures	Plains and Plateau	Lowie,_Robert_Harry._1935.The_Crow_Indians._New_York:_Farrar_and_Rinehart._https://ehrafworldcultures_yale_edu.libproxy.uwyo.edu/document?id=nq10_001.	xv	"Trustworthy native tradition carries us back farther. It pictures a people roving afoot with pack dogs, pursuing game with bows and arrows. The tales mention chipped stone knives, stone mauls, drills of elk antler. Survivals lingered on into the historic period. A tiny bone awl formed part of the Sun Dance bundle (p. 300), and in the same ceremony an antler wedge was driven with a stone hammer. …	Bone awl as part of the Sun Dance bundle	NA	Dance		-11.19999981	25	-75.06772576	40.73536682
Crow	awl	unknown	awl	eHRAF World Cultures	Plains and Plateau	Wildschut,_William,_and_John_C._(John_Canfield)_Ewers._1960._Crow_Indian_Medicine_Bundles._InContributions_from_the_Museum_of_the_American_Indian,_17:i_178_,_4_colored_and_68_black_and_white_plates._New_York:_Museum_of_the_American_Indian,_Heye_Foundation._https://ehrafworldcultures.yale.edu/document?id=nq10_021.	164	Witchcraft Bundles: The Crow method of working evil magic against an individual by making an image of the person to be harmed had parallels among other Siouan and among Algonkian tribes of the Upper Missouri. In 1833, Maximilian wrote of the Mandan “… they believe that a person to whom they wish ill must die, if they make a figure of wood or clay, substituting for the heart, aneedle, an awl, or a…	Awl used in the witchcraft bundle. This is a medicine bundle used to work evil magic against an individual by making an image of the person to be harmed with parallels amng other Siouan and among Algonkian tribes. If they made a figure of wood or clay, substituting for the heart, a needle, an awl, or a porcupine quill, and burying the image at the foot of one of the medicine poles.	NA	Magic		-11.19999981	25	-75.06772576	40.73536682
Crow	bone awl (no quotation)	bone	awl	eHRAF World Cultures	Plains and Plateau	Lowie,_Robert_Harry._1921._The_Sun_Dance_of_the_Crow_Indians._InAnthropological_Papers_of_the_American_Museum_of_Natural_History,_16:1_50._New_York:_The_Trustees_American_Museum_of_Natural_History._https://ehrafworldcultures_yale_edu.libproxy.uwyo.edu/document?id=nq10_006.	32	"The captive greased her hands and blackened them with charcoal. The virtuous woman was holding a stone maul or ax and the prong of an elk antler, chipped into a fine awl like point and blackened at the top. She faced west, the captive east, the berdache north. The doll owner and his wife stood behind the virtuous woman, the man having a rattle in his hand and holding the tree notcher by the shou…	Elk antler chipped into an awl, used in the Sun Dance ceremony	NA	Dance		-11.19999981	25	-75.06772576	40.73536682
Crow	awl	unknown	awl	eHRAF World Cultures	Plains and Plateau	Lowie,_Robert_Harry._1935.The_Crow_Indians._New_York:_Farrar_and_Rinehart._https://ehrafworldcultures_yale_edu.libproxy.uwyo.edu/document?id=nq10_001.	272	One of the four warriors next rose, stood by the novice, and publicly recited a deed, whereupon he touched the novice's ear with anawl, with which he pretended to perforate it. This symbolized the piercing of an infant's ears a few days after birth (see p. 34). When Bird above was initiated, he was asked to furnish not only anawlbut also a butchering knife, with which a second warrior simulated c…	Awl used in warrior initiation. Ear piercing	NA	Ceremony or Ritual		-11.19999981	25	-75.06772576	40.73536682
Crow	awl	unknown	awl	eHRAF World Cultures	Plains and Plateau	Lowie,_Robert_Harry._1935.The_Crow_Indians._New_York:_Farrar_and_Rinehart._https://ehrafworldcultures_yale_edu.libproxy.uwyo.edu/document?id=nq10_001.	185	After all the officers had been selected the membership ranged themselves in fixed order. The leaders stood beside each other, behind them the first pair of standard bearers, then the rank and file, including the musicians, who held one headed skin drums and drumsticks. There followed the second pair of staff bearers, and the two h?'ke brought up the rear. In this order they marched through camp,…	Awl used to stitch otter skin as part of ceremony after officer election	NA	Ceremony or Ritual		-11.19999981	25	-75.06772576	40.73536682
Crow	awl	unknown	awl	eHRAF World Cultures	Plains and Plateau	Lowie,_Robert_Harry._1935.The_Crow_Indians._New_York:_Farrar_and_Rinehart._https://ehrafworldcultures_yale_edu.libproxy.uwyo.edu/document?id=nq10_001.	272	One of the four warriors next rose, stood by the novice, and publicly recited a deed, whereupon he touched the novice's ear with anawl, with which he pretended to perforate it. This symbolized the piercing of an infant's ears a few days after birth (see p. 34). When Bird above was initiated, he was asked to furnish not only anawlbut also a butchering knife, with which a second warrior simulated c…	Awl used in warrior initiation. Ear piercing	NA	Piercing		-11.19999981	25	-75.06772576	40.73536682
Crow	awl	unknown	awl	eHRAF World Cultures	Plains and Plateau	Lowie,_Robert_Harry._1924._Minor_Ceremonies_of_the_Crow_Indians._InAnthropological_Papers_of_the_American_Museum_of_Natural_History,_21:323_65._New_York:_American_Museum_Press._https://ehrafworldcultures_yale_edu.libproxy.uwyo.edu/document?id=nq10_019.	342 347	Finally comes the time of the adoption. Two large tents are joined for the lodge, and at a short distance from it is the preparatory lodge. The Pipes are spread there. They take in fine clothes for the tyro and his wife, who dress in ragged clothes and hide in some tent. A buffalo skull is taken and carried a good distance from the camp; they carry it by means of a cord made from braided grass of…	Awl used in ceremony	NA	Ceremony or Ritual		-11.19999981	25	-75.06772576	40.73536682
Crow	awl	unknown	awl	eHRAF World Cultures	Plains and Plateau	Lowie,_Robert_Harry._1924._Minor_Ceremonies_of_the_Crow_Indians._InAnthropological_Papers_of_the_American_Museum_of_Natural_History,_21:323_65._New_York:_American_Museum_Press._https://ehrafworldcultures_yale_edu.libproxy.uwyo.edu/document?id=nq10_019.	338	The members of the society gathered in an earth lodge and came to my house, singing. They sang outside and asked a man who had entered an enemy's lodge to open the door. That is the only kind of man who is permitted to do this. He would say, “Once I opened an enemy's door and entered.” One man led my husband by the arm and one led me and my two children. They took us to the lodge of the society a…	Awl used to puncture a basket so that water flowed on the person's head. Ceremonial,	NA	Ceremony or Ritual		-11.19999981	25	-75.06772576	40.73536682
Crow	bone awl (no quotation)	bone	awl	eHRAF World Cultures	Plains and Plateau	Lowie,_Robert_Harry._1921._The_Sun_Dance_of_the_Crow_Indians._InAnthropological_Papers_of_the_American_Museum_of_Natural_History,_16:1_50._New_York:_The_Trustees_American_Museum_of_Natural_History._https://ehrafworldcultures_yale_edu.libproxy.uwyo.edu/document?id=nq10_006.	33	"The captive greased her hands and blackened them with charcoal. The virtuous woman was holding a stone maul or ax and the prong of an elk antler, chipped into a fine awl like point and blackened at the top. She faced west, the captive east, the berdache north. The doll owner and his wife stood behind the virtuous woman, the man having a rattle in his hand and holding the tree notcher by the shou…	Elk antler chipped into an awl, used in the Sun Dance ceremony	NA	Ceremony or Ritual		-11.19999981	25	-75.06772576	40.73536682
Crow	awl	unknown	awl	eHRAF World Cultures	Plains and Plateau	Murdock,_George_Peter._1934._The_Crows_of_the_Western_Plains._InOur_Primitive_Contemporaries,_264_90._New_York:_The_Macmillan_Company._https://ehrafworldcultures_yale_edu.libproxy.uwyo.edu/document?id=nq10_017.	275	At childbirth a woman is attended by specialized obstetricians, of either sex, who are liberally paid for their services. She kneels and grasps two upright sticks with her hands, while her attendants exert pressure on her abdomen. The newborn baby is rubbed with grease and red paint, dusted with powdered clay and “buffalo chips” to prevent chafing, and wrapped in a soft skin. If it is a girl, its…	Awl used to pierce an infant's ears for the insertion of earrings	NA	Piercing		-11.19999981	25	-75.06772576	40.73536682
Crow	awl	unknown	awl	eHRAF World Cultures	Plains and Plateau	Lowie,_Robert_Harry._1935.The_Crow_Indians._New_York:_Farrar_and_Rinehart._https://ehrafworldcultures_yale_edu.libproxy.uwyo.edu/document?id=nq10_001.	185	After all the officers had been selected the membership ranged themselves in fixed order. The leaders stood beside each other, behind them the first pair of standard bearers, then the rank and file, including the musicians, who held one headed skin drums and drumsticks. There followed the second pair of staff bearers, and the two h?'ke brought up the rear. In this order they marched through camp,…	Awl used to stitch otter skin as part of ceremony after officer election	NA	Politics		-11.19999981	25	-75.06772576	40.73536682
Crow	needle	unknown	needle	eHRAF World Cultures	Plains and Plateau	Wildschut,_William,_and_John_C._(John_Canfield)_Ewers._1960._Crow_Indian_Medicine_Bundles._InContributions_from_the_Museum_of_the_American_Indian,_17:i_178_,_4_colored_and_68_black_and_white_plates._New_York:_Museum_of_the_American_Indian,_Heye_Foundation._https://ehrafworldcultures.yale.edu/document?id=nq10_021.	164	Witchcraft Bundles: The Crow method of working evil magic against an individual by making an image of the person to be harmed had parallels among other Siouan and among Algonkian tribes of the Upper Missouri. In 1833, Maximilian wrote of the Mandan “… they believe that a person to whom they wish ill must die, if they make a figure of wood or clay, substituting for the heart, aneedle, an awl, or a…	Needle used in the witchcraft bundle. This is a medicine bundle used to work evil magic against an individual by making an image of the person to be harmed with parallels amng other Siouan and among Algonkian tribes. If they made a figure of wood or clay, substituting for the heart, a needle, an awl, or a porcupine quill, and burying the image at the foot of one of the medicine poles.	NA	Medicine Bundle		-11.19999981	25	-75.06772576	40.73536682
Crow	awl	unknown	awl	eHRAF World Cultures	Plains and Plateau	Lowie,_Robert_Harry._1935.The_Crow_Indians._New_York:_Farrar_and_Rinehart._https://ehrafworldcultures_yale_edu.libproxy.uwyo.edu/document?id=nq10_001.	34	About two days after the delivery the mother pierced the infant's ears with a heatedawland stuck a greased stick through the perforations. When the wounds had healed, earrings were inserted. There was no ceremonial ear piercing. The Crow cradle was a tapering board covered with skin, the pocket being tied by three pairs of beaded flaps with strings. This feature gives it a certain individuality a…	Awl used for piercing	NA	Piercing		-11.19999981	25	-75.06772576	40.73536682
Crow	awl	unknown	awl	eHRAF World Cultures	Plains and Plateau	Lowie,_Robert_Harry._1922._The_Material_Culture_of_the_Crow_Indians._InAnthropological_Papers_of_the_American_Museum_of_Natural_History,_21:201_70._New_York:_The_Trustees_of_the_American_Museum_of_Natural_History._https://ehrafworldcultures_yale_edu.libproxy.uwyo.edu/document?id=nq10_003.	214	Most of the aboriginal tools were supplanted so rapidly by metal equivalents introduced by white traders that very few specimens are nowadays obtainable. The tales refer to knives of chipped stone; stone or bone arrowheads; stone mauls; anawlof unspecified material; and a drill made from the heated prong of an elk antler and used to perforate wood. 1 1 Lowie, (f), 18, 78, 189, 219, 295. An antler…	Awl included in toolkit	NA	Toolkit		-11.19999981	25	-75.06772576	40.73536682
Crow	needle	unknown	needle	eHRAF World Cultures	Plains and Plateau	Wildschut,_William,_and_John_C._(John_Canfield)_Ewers._1960._Crow_Indian_Medicine_Bundles._InContributions_from_the_Museum_of_the_American_Indian,_17:i_178_,_4_colored_and_68_black_and_white_plates._New_York:_Museum_of_the_American_Indian,_Heye_Foundation._https://ehrafworldcultures.yale.edu/document?id=nq10_021.	164	Witchcraft Bundles: The Crow method of working evil magic against an individual by making an image of the person to be harmed had parallels among other Siouan and among Algonkian tribes of the Upper Missouri. In 1833, Maximilian wrote of the Mandan “… they believe that a person to whom they wish ill must die, if they make a figure of wood or clay, substituting for the heart, aneedle, an awl, or a…	Needle used in the witchcraft bundle. This is a medicine bundle used to work evil magic against an individual by making an image of the person to be harmed with parallels amng other Siouan and among Algonkian tribes. If they made a figure of wood or clay, substituting for the heart, a needle, an awl, or a porcupine quill, and burying the image at the foot of one of the medicine poles.	NA	Magic		-11.19999981	25	-75.06772576	40.73536682
Delaware	awl	unknown	awl	eHRAF World Cultures	Eastern Woodlands	Newcomb,_William_Wilmon._1956._The_Culture_and_Acculturation_of_the_Delaware_Indians._InAnthropological_Papers,_141._Ann_Arbor:_University_of_Michigan._https://ehrafworldcultures.yale.edu/document?id=nm07_002.	82	From the time of their first contacts with the Europeans, the Indians had wanted to acquire guns, powder, cloth, lead, copper, kettles, axes, hoes, picks, spades, shovels, glass beads,awls, bodkins, scissors, knives, mirrors, and needles. William Penn, for example, purchased land in 1683 from Tamanend and other Delawares by the payment of: … 5 pairs of stockings, 20 bars of lead, 10 tobacco boxes…	Awl included in toolkit	NA	Toolkit		-8.300000191	21	-109.560598	32.08376114
Delaware	bone awl (no quotation)	bone	awl	eHRAF World Cultures	Eastern Woodlands	Leslie,_Vernon._1951._A_Tentative_Catalogue_of_Minsi_Material_Culture._Pennsylvania_Archaeologist_Vol._21_(nos._1_2):_9_20._https://ehrafworldcultures_yale_edu.libproxy.uwyo.edu/document?id=nm07_014.	11	"Bone and antler artifacts do not appear to be abundant on Minsi sites. On occasion, the bone awl, antler flakers of cylindrical form, combs, turtle shell cups, perforated deer phalanges, perforated needles, antler picks, beaming tools, and short bone tubes, probably used as ornaments, are found."	Bone awls discovered archaeologically on occasion.	NA	Toolkit		-8.300000191	21	-109.560598	32.08376114
Delaware	awl	unknown	awl	eHRAF World Cultures	Eastern Woodlands	Heckewelder,_John_Gottlieb_Ernestus._1819._An_Account_of_the_History,_Manners,_and_Customs,_of_the_Indian_Nations:_Who_Once_Inhabited_Pennsylvania_and_the_Neighboring_States._InTransactions_of_the_Historical_and_Literary_Committee_of_the_American_Philosophical_Society,_Vol._1:348._Philadelphia:_Abraham_Small._https://ehrafworldcultures.yale.edu/document?id=nm07_001.	269	Fortunately, the husband of the deceased had reached the camp in good time, and now the gust being over, every one was served with victuals that had been cooked at some distance from the spot. After the repast was over, the articles of merchandise which had been brought by the two men in the rear, having been made up in parcels, were distributed among all present. No one from the oldest to the yo…	Awl included in toolkit	NA	Toolkit		-8.300000191	21	-109.560598	32.08376114
Eastern Apache	awl	unknown	awl	eHRAF World Cultures	Southwest and Basin	Opler,_Morris_Edward,_and_Alfonso_Ortiz._1983._Chiricahua_Apache._InHandbook_of_North_American_Indians._Southwest,_10:401_18._Washington,_D.C.:_Smithsonian_Institution?:_For_sale_by_the_Supt._of_Docs.,_U.S._G.P.O._https://ehrafworldcultures.yale.edu/document?id=nt08_005.	414	When a girl reached puberty, an important ritual was arranged for her in which all her close relatives were sponsors, sharing the expenses and the labor. Special clothes were made and special food was prepared for her. Early in the morning of the first day of the four day rite, a female ceremonialist who had been engaged for the purpose fed and clothed her ritually. This older woman was to advise…	Awl case described	NA	Toolkit		-1.5	6	-145.2024844	60.45372728
Eastern Apache	awl	unknown	awl	eHRAF World Cultures	Southwest and Basin	Opler,_Morris_Edward._1941.An_Apache_Life_Way:_The_Economic,_Social,_and_Religious_Institutions_of_the_Chiricahua_Indians._Chicago:_University_of_Chicago_Press._https://ehrafworldcultures.yale.edu/document?id=nt08_001.	379	Other hide objects besides parfleches are made by the woman.Awlcases and pollen Bagss are fashioned from buckskin. Bagss to hold piñon nuts and acorns are made of badger skins. These are hung in the home, as much for their beauty as for their utility. The woman also cuts plate shaped pieces of rawhide to be used “like the shallow woven bowl.” In addition, she prepares “a container of rawhide, hav…	Awl included in toolkit	NA	Toolkit		-1.5	6	-145.2024844	60.45372728
Eastern Apache	awl	unknown	awl	eHRAF World Cultures	Southwest and Basin	Opler,_Morris_Edward._1941.An_Apache_Life_Way:_The_Economic,_Social,_and_Religious_Institutions_of_the_Chiricahua_Indians._Chicago:_University_of_Chicago_Press._https://ehrafworldcultures.yale.edu/document?id=nt08_001.	23	The interior is lined with brush and grass beds over which robes are spread. Household equipment is utilitarian and minimal. Basketry receptacles include coiled shallow trays, large twined burden baskets for gathering wild foods, and pitch covered woven water containers. There may be a few clay pots, unpainted and only occasionally incised. There are gourd cups and hide, gourd, and wooden dishes.…	Awl included in toolkit	NA	Toolkit		-1.5	6	-145.2024844	60.45372728
Eastern Apache	needle	unknown	needle	eHRAF World Cultures	Southwest and Basin	Opler,_Morris_Edward._1941.An_Apache_Life_Way:_The_Economic,_Social,_and_Religious_Institutions_of_the_Chiricahua_Indians._Chicago:_University_of_Chicago_Press._https://ehrafworldcultures.yale.edu/document?id=nt08_001.	264	If the cause of the illness is found to be witchcraft, the shaman may be counseled by his power to continue his songs and prayers with greater intensity and thus defy the witch. At the proper time (usually the fourth and last night) and under the direction of his supernatural sponsor, he sucks out the object of witchcraft with his lips or a tube and spits it into the fire, where it “pops.” As the…	Needles used as part of a curing rite. A bone, a stick, horsehair, a needle, human hair, a little buckskin pouch, a spider, these objects were sucked from the bodies of patients according to the shaman.	NA	Ceremony or Ritual		-1.5	6	-145.2024844	60.45372728
Eastern Apache	awl	unknown	awl	eHRAF World Cultures	Southwest and Basin	Opler,_Morris_Edward._1941.An_Apache_Life_Way:_The_Economic,_Social,_and_Religious_Institutions_of_the_Chiricahua_Indians._Chicago:_University_of_Chicago_Press._https://ehrafworldcultures.yale.edu/document?id=nt08_001.	217	To relieve a toothache: “S.'s mother uses theawlthat she makes moccasins with. She gets it hot and puts it in the hole in the tooth.”	Awl typically used for moccasins used to cure a toothache	NA	Medical	Toothache	-1.5	6	-145.2024844	60.45372728
Eastern Apache	awl	unknown	awl	eHRAF World Cultures	Southwest and Basin	Opler,_Morris_Edward._1941.An_Apache_Life_Way:_The_Economic,_Social,_and_Religious_Institutions_of_the_Chiricahua_Indians._Chicago:_University_of_Chicago_Press._https://ehrafworldcultures.yale.edu/document?id=nt08_001.	218	To relieve a toothache: “S.'s mother uses theawlthat she makes moccasins with. She gets it hot and puts it in the hole in the tooth.”	Awl typically used for moccasins used to cure a toothache	NA	Shoes		-1.5	6	-145.2024844	60.45372728
Eastern Apache	awl	unknown	awl	eHRAF World Cultures	Southwest and Basin	Opler,_Morris_Edward._1941.An_Apache_Life_Way:_The_Economic,_Social,_and_Religious_Institutions_of_the_Chiricahua_Indians._Chicago:_University_of_Chicago_Press._https://ehrafworldcultures.yale.edu/document?id=nt08_001.	109	As they depart, they present a colorful spectacle. They wear high moccasins (with upturned toe) and buckskin skirts. These are colored yellow. The skirt is held in place by a broad belt; and from the skirt are suspended pendants of various kinds. 7 7 Today, small cone shaped jingles of tin have taken the place of these on the dance kilts, the dress made for the pubescent girl, and on other object…	Awl cases described as part of the puberty rite	NA	Toolkit		-1.5	6	-145.2024844	60.45372728
Eastern Apache	awl	unknown	awl	eHRAF World Cultures	Southwest and Basin	Opler,_Morris_Edward._1941.An_Apache_Life_Way:_The_Economic,_Social,_and_Religious_Institutions_of_the_Chiricahua_Indians._Chicago:_University_of_Chicago_Press._https://ehrafworldcultures.yale.edu/document?id=nt08_001.	457	Invective is graduated from those exclamations and phrases which arouse mild resentment to those which are considered unforgivable insults. Rather innocuous, and directed as often at a situation as at a person, is an inexplicable cry of frustration, “Knife andawl!” “You're no good!” is likely to bring a more positive reaction if it is directed at a person. It is a stinging rebuke and challenge to…	"Knife and awl!" is considered to be an unforgiving insult.	NA	Invective		-1.5	6	-145.2024844	60.45372728
Eastern Apache	needle	unknown	needle	eHRAF World Cultures	Southwest and Basin	Opler,_Morris_Edward._1941.An_Apache_Life_Way:_The_Economic,_Social,_and_Religious_Institutions_of_the_Chiricahua_Indians._Chicago:_University_of_Chicago_Press._https://ehrafworldcultures.yale.edu/document?id=nt08_001.	264	If the cause of the illness is found to be witchcraft, the shaman may be counseled by his power to continue his songs and prayers with greater intensity and thus defy the witch. At the proper time (usually the fourth and last night) and under the direction of his supernatural sponsor, he sucks out the object of witchcraft with his lips or a tube and spits it into the fire, where it “pops.” As the…	Needles used as part of a curing rite. A bone, a stick, horsehair, a needle, human hair, a little buckskin pouch, a spider, these objects were sucked from the bodies of patients according to the shaman.	NA	Magic		-1.5	6	-145.2024844	60.45372728
Eastern Apache	needle	unknown	needle	eHRAF World Cultures	Southwest and Basin	Stockel,_H._Henrietta._1991.Women_of_the_Apache_Nation:_Voices_of_Truth._Reno:_University_of_Nevada_Press._https://ehrafworldcultures.yale.edu/document?id=nt08_006.	169	Arriving at the Darrow house, seventeen miles away from the tribal complex, Mrs. Cleghorn rang her nephew's doorbell and presented him with the plate of food. Mr. Darrow graciously welcomed her to the living room and, with a flourish, presented her with aneedleand thread. He pointed to the purse and loose beads on an end table under bright lamplight and retired to the kitchen to eat the food. Mrs…	Needle used to produce moccasins and sew beads onto this footwear	NA	Shoes		-1.5	6	-145.2024844	60.45372728
Eastern Apache	needle	unknown	needle	eHRAF World Cultures	Southwest and Basin	Stockel,_H._Henrietta._1991.Women_of_the_Apache_Nation:_Voices_of_Truth._Reno:_University_of_Nevada_Press._https://ehrafworldcultures.yale.edu/document?id=nt08_006.	169	Arriving at the Darrow house, seventeen miles away from the tribal complex, Mrs. Cleghorn rang her nephew's doorbell and presented him with the plate of food. Mr. Darrow graciously welcomed her to the living room and, with a flourish, presented her with aneedleand thread. He pointed to the purse and loose beads on an end table under bright lamplight and retired to the kitchen to eat the food. Mrs…	Needle used to produce moccasins and sew beads onto this footwear	NA	Beadwork		-1.5	6	-145.2024844	60.45372728
Eastern Apache	awl	bone	awl	eHRAF World Cultures	Southwest and Basin	Opler,_Morris_Edward._1941.An_Apache_Life_Way:_The_Economic,_Social,_and_Religious_Institutions_of_the_Chiricahua_Indians._Chicago:_University_of_Chicago_Press._https://ehrafworldcultures_yale_edu.libproxy.uwyo.edu/document?id=nt08_001.	380	"Sewing is essentially the concern of the women, though men on the raid will do repair work. For thread, the woman needs sinew. Therefore the hunter, when he butchers an animal, always removes the sinew from the loin very carefully and presents it to his wife. Sinew from any large game animal is acceptable, though that from the deer is considered best. In recent times sinew from the horse and the…	General sewing of materials with an awl made from the leg bone of a deer	NA	Clothing		-1.5	6	-145.2024844	60.45372728
Eyak	"bone awl"	bone	awl	eHRAF World Cultures	Arctic and Subarctic	Birket_Smith,_Kaj,_and_Frederica_De_Laguna._1938._The_Eyak_Indians_of_the_Copper_River_Delta,_Alaska._Kobenhavn:_Levin_&_Munksgaard,_E._Munksgaard._https://ehrafworldcultures.yale.edu/document?id=na07_001.	91	"Formerly the Eyak had no needles. Holes for the thread were punched with a bone awl, and the edges of the skin were softened by chewing. ABERCROMBIE saw the women sewing with bone awls in 1884. Before they made the holes, they chewed the skin and allowed it to dry. He reports that the stitching was from left to right and was well done. He did not notice any fringes on clothing. According to the …	Punching holes in hide for the thread using a bone awl for the creation of clothing	NA	Clothing		-9	3	-94.0194348	40.0043293
Eyak	awl	unknown	awl	eHRAF World Cultures	Arctic and Subarctic	Birket_Smith,_Kaj,_and_Frederica_De_Laguna._1938.The_Eyak_Indians_of_the_Copper_River_Delta,_Alaska._Kobenhavn:_Levin_&_Munksgaard,_E._Munksgaard._https://ehrafworldcultures.yale.edu/document?id=na07_001.	61	Both sexes (or only women?) tattooed the wrist. The tattooing was in one or more (?) lines around the wrist, like a bracelet. A hole was made under the skin with anawl, and a thread stained with blueberry juice or with charcoal mixed with grease was drawn through, Galushia thought that tattooing was also done by pricking. No food taboos were associated with tattooing. It is still practiced, but G…	Awl used for tattooing	NA	Tattooing		-9	3	-94.0194348	40.0043293
Eyak	"bone needle"	bone	needle	eHRAF World Cultures	Arctic and Subarctic	Birket_Smith,_Kaj,_and_Frederica_De_Laguna._1938.The_Eyak_Indians_of_the_Copper_River_Delta,_Alaska._Kobenhavn:_Levin_&_Munksgaard,_E._Munksgaard._https://ehrafworldcultures.yale.edu/document?id=na07_001.	424	"The eyeless bone needle or awl was the ordinary sewing implement of the Eyak. The Eskimo, with the exception of the Polar group, have sewing needles with eyes, and eyed needles have also been found archaeologically on pre Columbian sites in the Pacific regions from British Colombia to the Pueblo area. 1 1 MATHIASSEN 1927, II 98. BIRKET SMITH 1929, II 110 cf. 281 table A 82, 197 cf. 359 f. table …	Use of bone needles with and without eyes for sewing	NA	Toolkit		-9	3	-94.0194348	40.0043293
Eyak	awl	unknown	awl	eHRAF World Cultures	Arctic and Subarctic	Birket_Smith,_Kaj,_and_Frederica_De_Laguna._1938.The_Eyak_Indians_of_the_Copper_River_Delta,_Alaska._Kobenhavn:_Levin_&_Munksgaard,_E._Munksgaard._https://ehrafworldcultures.yale.edu/document?id=na07_001.	516	Having thus paved the way for what we consider a more reliable analysis of the culture, we may proceed to enumerate those types which all have a very wide distribution both in North America and in Eurasia . Probably there can be no serious doubt of their relatively great age. Under this head the following are comprised: Dome shaped hut; lean to; bough sledge; carrying strap; two skin cut of frock…	Sewing awl included in toolkit	NA	Toolkit		-9	3	-94.0194348	40.0043293
Eyak	needle	unknown	needle	eHRAF World Cultures	Arctic and Subarctic	Birket_Smith,_Kaj,_and_Frederica_De_Laguna._1938.The_Eyak_Indians_of_the_Copper_River_Delta,_Alaska._Kobenhavn:_Levin_&_Munksgaard,_E._Munksgaard._https://ehrafworldcultures.yale.edu/document?id=na07_001.	401	Tattooing was performed by the needle and thread and perhaps also by the pricking method. It is not astonishing that both methods were employed, for the same was probably the case among the Pacific Eskimo. According to previous investigations of the Danish author, pricking is the older procedure and is widely diffused in North America, whereas tattooing by needle and thread is an Asiatic trait wh…	Use of needle and thread to tattoo	NA	Tattooing		-9	3	-94.0194348	40.0043293
Eyak	awl	unknown	awl	eHRAF World Cultures	Arctic and Subarctic	Birket_Smith,_Kaj,_and_Frederica_De_Laguna._1938.The_Eyak_Indians_of_the_Copper_River_Delta,_Alaska._Kobenhavn:_Levin_&_Munksgaard,_E._Munksgaard._https://ehrafworldcultures.yale.edu/document?id=na07_001.	424	The eyeless bone needle orawlwas the ordinary sewing implement of the Eyak. The Eskimo, with the exception of the Polar group, have sewing needles with eyes, and eyed needles have also been found archaeologically on pre Columbian sites in the Pacific regions from British Colombia to the Pueblo area. 1 1 MATHIASSEN 1927, II 98. BIRKET SMITH 1929, II 110 cf. 281 table A 82, 197 cf. 359 f. table B 5…	Awls used in toolkit	NA	Toolkit		-9	3	-94.0194348	40.0043293
Eyak	needle	unknown	needle	eHRAF World Cultures	Arctic and Subarctic	Birket_Smith,_Kaj,_and_Frederica_De_Laguna._1938.The_Eyak_Indians_of_the_Copper_River_Delta,_Alaska._Kobenhavn:_Levin_&_Munksgaard,_E._Munksgaard._https://ehrafworldcultures.yale.edu/document?id=na07_001.	518	Some Eyak elements have a distribution which, if it cannot always compare with that of the trails just mentioned, is nevertheless very considerable. The latter are connected with the so called snowshoe stage , i.e. the complex supposed to overlie the ice hunting culture in the Boreal Woodlands and characterized primarily by the snowshoe. 1 1 Cf. BIRKET SMITH 1929, 212 ff. HATT 1916. HATT 1934. As…	Snowshoe netting needle	NA	Snowshoes		-9	3	-94.0194348	40.0043293
Eyak	needle	wood	needle	eHRAF World Cultures	Arctic and Subarctic	Birket_Smith,_Kaj,_and_Frederica_De_Laguna._1938.The_Eyak_Indians_of_the_Copper_River_Delta,_Alaska._Kobenhavn:_Levin_&_Munksgaard,_E._Munksgaard._https://ehrafworldcultures.yale.edu/document?id=na07_001.	96	Clams were strung on spruce roots for drying. Hemlock roots were not used because they have a bitter taste. Theneedlefor stringing clams was made of wood, about 5(?) inches long, and had an eye. After the clams were dry they were put up in a bark or wooden box with seal oil. When eaten fresh, they were roasted with eggs in a pit. There seems to have been no method for preserving eggs.	Needle with an eye made of wood used for stringing clams.	NA	Foodways	Shellfish	-9	3	-94.0194348	40.0043293
Eyak	needle	unknown	needle	eHRAF World Cultures	Arctic and Subarctic	Birket_Smith,_Kaj,_and_Frederica_De_Laguna._1938.The_Eyak_Indians_of_the_Copper_River_Delta,_Alaska._Kobenhavn:_Levin_&_Munksgaard,_E._Munksgaard._https://ehrafworldcultures.yale.edu/document?id=na07_001.	445	Having thus paved the way for what we consider a more reliable analysis of the culture, we may proceed to enumerate those types which all have a very wide distribution both in North America and in Eurasia . Probably there can be no serious doubt of their relatively great age. Under this head the following are comprised: Dome shaped hut; lean to; bough sledge; carrying strap; two skin cut of frock…	Use of needle for stringing fish	NA	Fishing	Nets	-9	3	-94.0194348	40.0043293
Eyak	needle	unknown	needle	eHRAF World Cultures	Arctic and Subarctic	Birket_Smith,_Kaj,_and_Frederica_De_Laguna._1938.The_Eyak_Indians_of_the_Copper_River_Delta,_Alaska._Kobenhavn:_Levin_&_Munksgaard,_E._Munksgaard._https://ehrafworldcultures.yale.edu/document?id=na07_001.	424	The eyeless boneneedleor awl was the ordinary sewing implement of the Eyak. The Eskimo, with the exception of the Polar group, have sewingneedleswith eyes, and eyedneedleshave also been found archaeologically on pre Columbian sites in the Pacific regions from British Colombia to the Pueblo area. 1 1 MATHIASSEN 1927, II 98. BIRKET SMITH 1929, II 110 cf. 281 table A 82, 197 cf. 359 f. table B 55. D…	Sewing with an eyeless bone needle	NA	Toolkit		-9	3	-94.0194348	40.0043293
Fox	needle	metal	needle	eHRAF World Cultures	Eastern Woodlands	Michelson,_Truman._1929._The_Changing_Character_of_Fox_Adoption_Feasts.American_Journal_of_SociologyVol._34:_890_92._https://ehrafworldcultures.yale.edu/document?id=np05_053.	890	This is the way the Meskwakies do when they release the relatives' souls. This is what they call “throwing away.” Today they do differently from what they used to do. A long time ago, before this hairy breasted, hairy faced person or ape came to this country, they did not have the things they have now. Before this white skin came they had naught but skins. They had it for their leggings, for thei…	Toolkit	NA	Toolkit		-9.5	46	-108.0476009	47.99880837
Fox	needle	unknown	needle	eHRAF World Cultures	Eastern Woodlands	Jones,_William,_and_Truman_Michelson._1911._Algonquian_(Fox):_An_Illustrative_Sketch._InHandbook_of_American_Indian_Languages,_735_873._Washington,_D._C.:_U.S._Govt_Print._Off._https://ehrafworldcultures.yale.edu/document?id=np05_027.	764	ollowing is a selection of examples of initial stems which are quite numerous and express ideas of great variety: aski early, soon, first. ä ?a?ski me?pug when it had first snowed 70.10 ( ä temporal augment; me initial stem common with words for SNOW, ICE, COLD; me?pu to snow; g for gi suffix with a location sense; i lost before initial vowel of following word) äh ask ?nw?g i while the snow was f…	Needle, an instrument for piercing through with ease	NA	Toolkit		-9.5	46	-108.0476009	47.99880837
Fox	awl	unknown	awl	eHRAF World Cultures	Eastern Woodlands	Edmunds,_R._David_(Russell_David),_and_Joseph_L._Peyser._1993._The_Fox_Wars:_The_Mesquakie_Challenge_to_New_France._InThe_Civilization_of_the_American_Indian_Series,_v._211:xix,_282._Norman,_Okla.:_University_of_Oklahoma_Press._https://ehrafworldcultures.yale.edu/document?id=np05_090.	44	The European sponsored fur trade irrevocably altered the old system. The introduction of French manufactured trade goods, particularly metal utensils and firearms, did not immediately transform Fox life, but these items were so markedly superior to traditional tools fashioned from wood, bone, or stone that the demand for such commodities was instantaneous. Trade muskets, while sometimes inaccurat…	Trading	NA	Trading	Fur Trading	-9.5	46	-108.0476009	47.99880837
Fox	needle	metal	needle	eHRAF World Cultures	Eastern Woodlands	Edmunds,_R._David_(Russell_David),_and_Joseph_L._Peyser._1993._The_Fox_Wars:_The_Mesquakie_Challenge_to_New_France._InThe_Civilization_of_the_American_Indian_Series,_v._211:xix,_282._Norman,_Okla.:_University_of_Oklahoma_Press._https://ehrafworldcultures.yale.edu/document?id=np05_090.	44	The European sponsored fur trade irrevocably altered the old system. The introduction of French manufactured trade goods, particularly metal utensils and firearms, did not immediately transform Fox life, but these items were so markedly superior to traditional tools fashioned from wood, bone, or stone that the demand for such commodities was instantaneous. Trade muskets, while sometimes inaccurat…	Fur Trade	NA	Trading		-9.5	46	-108.0476009	47.99880837
Fox	awl	unknown	awl	eHRAF World Cultures	Eastern Woodlands	Forsyth,_Thomas,_annotated_Translated_edited,_with_bibliography,_and_index_by_Emma_Helen_Blair._1911._An_Account_of_the_Manners_and_Customs_of_the_Sauk_and_Fox_Nations_of_Indians_Tradition._In_,_Vol._2:183_245._Cleveland,_Ohio:_Arthur_H._Clark_Company._https://ehrafworldcultures.yale.edu/document?id=np05_015.	230	Special women's games were shinny, football, and the deer foot game, besides theawlgame already noted…	Awl game	NA	Gaming		-9.5	46	-108.0476009	47.99880837
Fox	needle	unknown	needle	eHRAF World Cultures	Eastern Woodlands	Harlan,_Edgar_Rubey,_Melvin_R._(Melvin_Randolph)_Gilmore,_George_Young_Bear,_and_Jim_Poweshiek._1933_1935._An_Original_Study_of_Mesquakie_(Fox)_Life._InAnnals_of_Iowa,_Third_Series,_Vol._19:115_25,_221_34,_352_62._Des_Moines:_Historical,_Memorial_and_Art_Department_of_Iowa._https://ehrafworldcultures.yale.edu/document?id=np05_006.	359	Dr. Gilmore: That is not all. I wish the visitors would notice how skilfully they are laid together, and they are bound together by aneedle—that is through the middle of the end of the cat tail.	Needle used to create mats	NA	Mats		-9.5	46	-108.0476009	47.99880837
Fox	awl	unknown	awl	eHRAF World Cultures	Eastern Woodlands	Forsyth,_Thomas,_annotated_Translated_edited,_with_bibliography,_and_index_by_Emma_Helen_Blair._1911._An_Account_of_the_Manners_and_Customs_of_the_Sauk_and_Fox_Nations_of_Indians_Tradition._In_,_Vol._2:183_245._Cleveland,_Ohio:_Arthur_H._Clark_Company._https://ehrafworldcultures.yale.edu/document?id=np05_015.	185	The wampum belts are woven together by thread made of the deer's sinews, 64 64 “Sinew is the popular term for the tendonous animal fiber used by the Indians as thread for sewing purposes” — not, as is commonly supposed, the tendon from the legs, but the large tendon, about two feet in length, lying along each side of the backbone of the buffalo, etc., just back of the neck joint. “The tendons wer…	Wampum belt	NA	Wampum belt		-9.5	46	-108.0476009	47.99880837
Fox	needle	unknown	needle	eHRAF World Cultures	Eastern Woodlands	Joffe,_Natalie_Frankel._1963._The_Fox_of_Iowa._InAcculturation_in_Seven_American_Indian_Tribes,_259_332._Gloucester,_Mass.:_Peter_Smith._https://ehrafworldcultures.yale.edu/document?id=np05_068.	321	The ancient decorative arts are still found among the Fox. They embellish their garments and household objects skillfully. The Fox are expert embroiderers andneedle women. The men carve bowls and ladles of wood. Plaited and wicker baskets are made of dyed wood splints. The colors used for these are ordinary commercial dyes, but some knowledge of vegetable colors exists. Beadwork is made, incorpor…	Needle women. Producing basketry and beadwork	NA	Beadwork		-9.5	46	-108.0476009	47.99880837
Fox	needle	unknown	needle	eHRAF World Cultures	Eastern Woodlands	Joffe,_Natalie_Frankel._1963._The_Fox_of_Iowa._InAcculturation_in_Seven_American_Indian_Tribes,_259_332._Gloucester,_Mass.:_Peter_Smith._https://ehrafworldcultures.yale.edu/document?id=np05_068.	321	The ancient decorative arts are still found among the Fox. They embellish their garments and household objects skillfully. The Fox are expert embroiderers andneedle women. The men carve bowls and ladles of wood. Plaited and wicker baskets are made of dyed wood splints. The colors used for these are ordinary commercial dyes, but some knowledge of vegetable colors exists. Beadwork is made, incorpor…	Needle women. Producing basketry and beadwork	NA	Baskets		-9.5	46	-108.0476009	47.99880837
Fox	needle	bone	needle	eHRAF World Cultures	Eastern Woodlands	Smith,_Huron_H._(Huron_Herbert)._1928._Ethnobotany_of_the_Meskwaki_Indians._InBulletin,_177_326_,_37_46_plates._Milwaukee,_Wis.:_Pub._by_order_of_the_board_of_trustees_of_the_Public_Museum_of_the_City_of_Milwaukee._https://ehrafworldcultures.yale.edu/document?id=np05_005.	269	Cat tail ( Typha latifolia L.), 80 80 Present series, Vol. IV, pt. 1, pl. XXXV, fig. 3. “pakwe'ûk” (M). Several parts of the cat tail are useful to the Meskwaki. The root is used as a natural oakum to caulk his canoe. The leaves furnish him a rainproof and windproof side wall for the wigwam, shown in plate XXXVII, fig. 4. A A , See p.311—Analyst The fuzz on the fruit makes good pillow and comfort…	Bone needle created from rib bone of a calf, for producing mats	NA	Mats		-9.5	46	-108.0476009	47.99880837
Fox	needle	bone	needle	eHRAF World Cultures	Eastern Woodlands	Smith,_Huron_H._(Huron_Herbert)._1928._Ethnobotany_of_the_Meskwaki_Indians._InBulletin,_177_326_,_37_46_plates._Milwaukee,_Wis.:_Pub._by_order_of_the_board_of_trustees_of_the_Public_Museum_of_the_City_of_Milwaukee._https://ehrafworldcultures.yale.edu/document?id=np05_005.	269	Cat tail ( Typha latifolia L.), 80 80 Present series, Vol. IV, pt. 1, pl. XXXV, fig. 3. “pakwe'ûk” (M). Several parts of the cat tail are useful to the Meskwaki. The root is used as a natural oakum to caulk his canoe. The leaves furnish him a rainproof and windproof side wall for the wigwam, shown in plate XXXVII, fig. 4. A A , See p.311—Analyst The fuzz on the fruit makes good pillow and comfort…	Bone needle created from rib bone of a calf, for producing mats	NA	Shelter		-9.5	46	-108.0476009	47.99880837
Fox	"bone needle"	bone	needle	eHRAF World Cultures	Eastern Woodlands	Smith,_Huron_H._(Huron_Herbert)._1928._Ethnobotany_of_the_Meskwaki_Indians._InBulletin,_177_326_,_37_46_plates._Milwaukee,_Wis.:_Pub._by_order_of_the_board_of_trustees_of_the_Public_Museum_of_the_City_of_Milwaukee._https://ehrafworldcultures.yale.edu/document?id=np05_005.	266	"The wife of Chas. Keosatok, shown in plate XXXIX, fig. 4, A A , See p.315—Analyst was one of the most skilled mat makers that we have ever encountered, and demonstrated willingly all of the processes entering into the gathering of the raw material, preparation, manufacture of cordage, and weaving of different kinds of mats. Even old Mrs. Joe Tesson, shown in plate XLI, figs. 4 and 3, B B , See p…	Use of bone needle to weave a rush mat.	NA	Mats		-9.5	46	-108.0476009	47.99880837
Fox	"bone needle"	bone	needle	eHRAF World Cultures	Eastern Woodlands	Smith,_Huron_H._(Huron_Herbert)._1928._Ethnobotany_of_the_Meskwaki_Indians._InBulletin,_177_326_,_37_46_plates._Milwaukee,_Wis.:_Pub._by_order_of_the_board_of_trustees_of_the_Public_Museum_of_the_City_of_Milwaukee._https://ehrafworldcultures.yale.edu/document?id=np05_005.	314 315	"Figure 4. Bone needle and nettle string."	Statement of bone needle in figure	NA	Toolkit		-9.5	46	-108.0476009	47.99880837
Fox	"bone needle"	bone	needle	eHRAF World Cultures	Eastern Woodlands	Callender,_Charles._1978._Fox._InHandbook_of_North_American_Indians._Northeast,_v._15:636_47._Washington,_D.C.:_Smithsonian_Institution?:_For_sale_by_the_Supt._of_Docs.,_U.S._G.P.O._https://ehrafworldcultures.yale.edu/document?id=np05_095.	638	"Fig. 3. Mrs. Charles Keostak using a bone needle (see “Sauk,” fig. 6) to make a cattail mat. Cloths decorated with ribbon appliqué hang on clothesline in background. Photograph by Huron H. Smith at Tama, Iowa, 1923. and their search apparently had no connection with menstrual seclusion."	Description of producing a cattail mat using a bone needle. In the context of a paragraph describing puberty and menstrual cycles.	NA	Mats		-9.5	46	-108.0476009	47.99880837
Gros Ventre	needle	unknown	needle	eHRAF World Cultures	Plains and Plateau	Cooper,_John_M._(John_Montgomery),_and_Regina_Flannery._1957._The_Gros_Ventres_of_Montana:_Part_2,_Religion_and_Ritual._InCatholic_University_of_America._Anthropological_Series,_x,_491._Washington:_Catholic_University_of_America_Press._https://ehrafworldcultures.yale.edu/document?id=nq13_003.	318	According to Coming Daylight, one old woman whom she had apparently known in her earlier years and who was suffering severely from “cut away” gave herself successful surgical treatment. She was in great pain and sometimes could not pass water or food, and besides her grown son had just been killed in battle. In her suffering and bereavement, she went out in the hills, taking with her a big heavy …	Use of sewing needle to puncture stomach to "draw ou the bug".	NA	Belief		-15	8	-132.358682	54.0048954
Gros Ventre	needle	unknown	needle	eHRAF World Cultures	Plains and Plateau	Kroeber,_A._L._(Alfred_Louis)._1908._Ethnology_of_the_Gros_Ventre._InAnthropological_Papers_of_the_American_Museum_of_Natural_History,_I:141_281_,_pl._VII_XIII._New_York:_Trustees._https://ehrafworldcultures.yale.edu/document?id=nq13_001.	182	A common cup and ball game called tsöötskuutja n (“throw in”) consisted of four hollow deer or antelope leg bones, each about two inches long, attached to a string passing through them, at the end of which there was aneedleeight or ten inches long. This game appears to be identical with the Arapaho type shown in the “Bulletin of the American Museum of Natural History” (Vol. XVIII, p. 397, Fig. 15…	Cup and ball game with a needle eight to ten inches long.	NA	Gaming		-15	8	-132.358682	54.0048954
Gros Ventre	awl	unknown	awl	eHRAF World Cultures	Plains and Plateau	Kroeber,_A._L._(Alfred_Louis)._1908._Ethnology_of_the_Gros_Ventre._InAnthropological_Papers_of_the_American_Museum_of_Natural_History,_I:141_281_,_pl._VII_XIII._New_York:_Trustees._https://ehrafworldcultures_yale_edu.libproxy.uwyo.edu/document?id=nq13_001.	245	After the fire had been put out, the dancers went to their “grandfathers,” who prayed over their bows, put medicine on them, and gave them to the young men. The old men then sang and the dancers marched around in a circle for four songs. At the end of the last song, they ran out of the lodge, racing to a monument, which had been erected by the young men of other companies, at some distance to the…	Awl holes in tent. In context of ceremony	NA	Ceremony or Ritual		-15	8	-132.358682	54.0048954
Gros Ventre	needle	unknown	needle	eHRAF World Cultures	Plains and Plateau	Cooper,_John_M._(John_Montgomery),_and_Regina_Flannery._1957._The_Gros_Ventres_of_Montana:_Part_2,_Religion_and_Ritual._InCatholic_University_of_America._Anthropological_Series,_x,_491._Washington:_Catholic_University_of_America_Press._https://ehrafworldcultures.yale.edu/document?id=nq13_003.	317	A tattoo like surgical treatment was described by Coming Daylight, although Gros Ventres did not practice decorative tattooing. “For a while,” she said, “it seemed like my hand would come unjointed and I could not use it very well. They took a bunch ofneedlesand pierced my hand where it was hurting me. They told me: ‘Now if you don't eat anything fried, it won't turn blue. After piercing my hand …	Acupuncture with needles for hand and head	NA	Medical	Acupuncture	-15	8	-132.358682	54.0048954
Gros Ventre	needle	unknown	needle	eHRAF World Cultures	Plains and Plateau	Cooper,_John_M._(John_Montgomery),_and_Regina_Flannery._1957._The_Gros_Ventres_of_Montana:_Part_2,_Religion_and_Ritual._InCatholic_University_of_America._Anthropological_Series,_x,_491._Washington:_Catholic_University_of_America_Press._https://ehrafworldcultures.yale.edu/document?id=nq13_003.	318	According to Coming Daylight, one old woman whom she had apparently known in her earlier years and who was suffering severely from “cut away” gave herself successful surgical treatment. She was in great pain and sometimes could not pass water or food, and besides her grown son had just been killed in battle. In her suffering and bereavement, she went out in the hills, taking with her a big heavy …	Use of sewing needle to puncture stomach to "draw ou the bug".	NA	Medical	Natural Remedy	-15	8	-132.358682	54.0048954
Gros Ventre	awl	unknown	awl	eHRAF World Cultures	Plains and Plateau	Kroeber,_A._L._(Alfred_Louis)._1908._Ethnology_of_the_Gros_Ventre._InAnthropological_Papers_of_the_American_Museum_of_Natural_History,_I:141_281_,_pl._VII_XIII._New_York:_Trustees._https://ehrafworldcultures_yale_edu.libproxy.uwyo.edu/document?id=nq13_001.	195	A warrior's outfit that was obtained for the Museum (specimen Museum No. 50 1862 a c) consists of a beaded knife scabbard, carried because the owner has cut loose horses that were tied by a rope leading into a tent; of a man'sawl case, carried presumably for mending moccasins and for Fig. 29 (50 1952, f, g, h). War Paraphernalia. Lengths, 32 cm., 20 cm., 20 cm. similar purposes; and of a piece of…	Awl carried, presumably for mending moccasins. The awl is part of a warrior's outfit	NA	Shoes		-15	8	-132.358682	54.0048954
Gros Ventre	awl	unknown	awl	eHRAF World Cultures	Plains and Plateau	Cooper,_John_M._(John_Montgomery),_and_Regina_Flannery._1957._The_Gros_Ventres_of_Montana:_Part_2,_Religion_and_Ritual._InCatholic_University_of_America._Anthropological_Series,_x,_491._Washington:_Catholic_University_of_America_Press._https://ehrafworldcultures_yale_edu.libproxy.uwyo.edu/document?id=nq13_003.	194	A best robe or blanket was spread on the ground and the vower lay down on it. Three skewers in all were inserted, one on either side of the chest, and a third in the back at the left shoulderblade. The skewers were smooth wooden sticks “about as thick as a man's little finger,” of flattish oval section, and “about as long as a cigarette” (ca. 3 in.). To insert the skewer, first anawlwas plunged i…	Awl plunged into and under the skin of a robe or blanket. During the piercing and skewer inserttion, a song was sung.	NA	Blankets		-15	8	-132.358682	54.0048954
Gros Ventre	awl	unknown	awl	eHRAF World Cultures	Plains and Plateau	Flannery,_Regina._1953._The_Gros_Ventres_of_Montana:_Part_1,_Social_Life._InCatholic_University_of_America._Anthropological_Series,_xiv,_221._Washington:_Catholic_University_of_America_Press._https://ehrafworldcultures_yale_edu.libproxy.uwyo.edu/document?id=nq13_002.	149	The piercing of the ears may be done at the same time as the naming, as apparently was done in the case of Coming Daylight, or might be done shortly thereafter. Singer, for instance, was named by Sitting High, but her grandmother on a different occasion pierced her ears. The parents might pay someone to do this, or a relative might volunteer. The sooner the ear piercing is done the better, becaus…	Awl used to pierce ears	NA	Piercing		-15	8	-132.358682	54.0048954
Gros Ventre	awl	unknown	awl	eHRAF World Cultures	Plains and Plateau	Cooper,_John_M._(John_Montgomery),_and_Regina_Flannery._1957._The_Gros_Ventres_of_Montana:_Part_2,_Religion_and_Ritual._InCatholic_University_of_America._Anthropological_Series,_x,_491._Washington:_Catholic_University_of_America_Press._https://ehrafworldcultures_yale_edu.libproxy.uwyo.edu/document?id=nq13_003.	395	The skewer punctures were made by first plunging a bigawlinto the skin on the side of the chest, the vower lying on his back. Then with theawlthe skin was raised up, and a knife plunged point first right through the skin at right angles to theawl,—making in all three performations of the skin, one by theawland two by the knife point. Then the knife was withdrawn, the stick or skewer was pushed th…	Awl used in ceremonial sacrifice	NA	Sacrifice		-15	8	-132.358682	54.0048954
Gros Ventre	awl	unknown	awl	eHRAF World Cultures	Plains and Plateau	Cooper,_John_M._(John_Montgomery),_and_Regina_Flannery._1957._The_Gros_Ventres_of_Montana:_Part_2,_Religion_and_Ritual._InCatholic_University_of_America._Anthropological_Series,_x,_491._Washington:_Catholic_University_of_America_Press._https://ehrafworldcultures_yale_edu.libproxy.uwyo.edu/document?id=nq13_003.	395	The skewer punctures were made by first plunging a bigawlinto the skin on the side of the chest, the vower lying on his back. Then with theawlthe skin was raised up, and a knife plunged point first right through the skin at right angles to theawl,—making in all three performations of the skin, one by theawland two by the knife point. Then the knife was withdrawn, the stick or skewer was pushed th…	Awl used in ceremonial sacrifice	NA	Ceremony or Ritual		-15	8	-132.358682	54.0048954
Gros Ventre	awl	unknown	awl	eHRAF World Cultures	Plains and Plateau	Cooper,_John_M._(John_Montgomery),_and_Regina_Flannery._1957._The_Gros_Ventres_of_Montana:_Part_2,_Religion_and_Ritual._InCatholic_University_of_America._Anthropological_Series,_x,_491._Washington:_Catholic_University_of_America_Press._https://ehrafworldcultures_yale_edu.libproxy.uwyo.edu/document?id=nq13_003.	194	A best robe or blanket was spread on the ground and the vower lay down on it. Three skewers in all were inserted, one on either side of the chest, and a third in the back at the left shoulderblade. The skewers were smooth wooden sticks “about as thick as a man's little finger,” of flattish oval section, and “about as long as a cigarette” (ca. 3 in.). To insert the skewer, first anawlwas plunged i…	Awl plunged into and under the skin of a robe or blanket. During the piercing and skewer inserttion, a song was sung.	NA	Ceremony or Ritual		-15	8	-132.358682	54.0048954
Gros Ventre	awl	unknown	awl	eHRAF World Cultures	Plains and Plateau	Kroeber,_A._L._(Alfred_Louis)._1908._Ethnology_of_the_Gros_Ventre._InAnthropological_Papers_of_the_American_Museum_of_Natural_History,_I:141_281_,_pl._VII_XIII._New_York:_Trustees._https://ehrafworldcultures_yale_edu.libproxy.uwyo.edu/document?id=nq13_001.	245	After the fire had been put out, the dancers went to their “grandfathers,” who prayed over their bows, put medicine on them, and gave them to the young men. The old men then sang and the dancers marched around in a circle for four songs. At the end of the last song, they ran out of the lodge, racing to a monument, which had been erected by the young men of other companies, at some distance to the…	Awl holes in tent. In context of ceremony	NA	Shelter		-15	8	-132.358682	54.0048954
Gros Ventre	awl	unknown	awl	eHRAF World Cultures	Plains and Plateau	Cooper,_John_M._(John_Montgomery),_and_Regina_Flannery._1957._The_Gros_Ventres_of_Montana:_Part_2,_Religion_and_Ritual._InCatholic_University_of_America._Anthropological_Series,_x,_491._Washington:_Catholic_University_of_America_Press._https://ehrafworldcultures_yale_edu.libproxy.uwyo.edu/document?id=nq13_003.	94	The assistant then held one of the sticks while the keeper wrapped the chosen offering around it. The keeper then put anawlin his assistant's right hand and holding the hand with his own right sang a song (No. 79?), at the same time pushing the assistant's hand toward the left end of the offering. This he did three times, after each time spitting a little peppermint on the spot where the hole was…	Awl involved in ceremony	NA	Ceremony or Ritual		-15	8	-132.358682	54.0048954
Gros Ventre	awl	unknown	awl	eHRAF World Cultures	Plains and Plateau	Cooper,_John_M._(John_Montgomery),_and_Regina_Flannery._1957._The_Gros_Ventres_of_Montana:_Part_2,_Religion_and_Ritual._InCatholic_University_of_America._Anthropological_Series,_x,_491._Washington:_Catholic_University_of_America_Press._https://ehrafworldcultures_yale_edu.libproxy.uwyo.edu/document?id=nq13_003.	194	A best robe or blanket was spread on the ground and the vower lay down on it. Three skewers in all were inserted, one on either side of the chest, and a third in the back at the left shoulderblade. The skewers were smooth wooden sticks “about as thick as a man's little finger,” of flattish oval section, and “about as long as a cigarette” (ca. 3 in.). To insert the skewer, first anawlwas plunged i…	Awl plunged into and under the skin of a robe or blanket. During the piercing and skewer inserttion, a song was sung.	NA	Clothing		-15	8	-132.358682	54.0048954
Havasupai	needle	wood	needle	eHRAF World Cultures	Southwest and Basin	Cushing,_Frank_Hamilton._1882._The_Nation_of_the_Willows.The_Atlantic_MonthlyVol._50:_374,_541_59._https://ehrafworldcultures.yale.edu/document?id=nt14_012.	550	Their implements for preparing food are few. The muller, or rubbing stone, and the metlatl, or mill, of sandstone or volcanic rock, and various in size, flat transversely, and concave from end to end, placed upon a skin, are used for grinding; while large, round, closely woven trays of basket work, coated with mineral asphaltum and earth, make excellent roasting pans. Earthen pots and brass kettl…	Use of sharpened bone or hard wood splints and a bit of stray wire make needles and awls	NA	Toolkit		-8.600000381	12	-101.6703697	47.47447966
Havasupai	awl	unknown	awl	eHRAF World Cultures	Southwest and Basin	Smithson,_Carma_Lee._1959._The_Havasupai_Woman._InAnthropological_Papers,_viii,_170._Salt_Lake_City:_University_of_Utah_Press._https://ehrafworldcultures.yale.edu/document?id=nt14_004.	144	Smithson, Carma Lee. 1959. “The Havasupai Woman.” InAnthropological Papers, viii, 170. Salt Lake City: University of Utah Press. https://ehrafworldcultures.yale.edu/document?id=nt14 004.	Awl used in producing basketry	NA	Baskets		-8.600000381	12	-101.6703697	47.47447966
Havasupai	awl	unknown	awl	eHRAF World Cultures	Southwest and Basin	Spier,_Leslie._1928._Havasupai_Ethnography._InAnthropological_Papers_of_the_American_Museum_of_Natural_History,_v._XXIX:81_392_p._New_York_City:_The_Trustees._https://ehrafworldcultures.yale.edu/document?id=nt14_001.	133	The material used in sewing coiled baskets is the twig of the g?a??a?e''?e (which grows up the canyon, not near the village) or the cottonwood. The bark is scraped off and the wood split. The split sections are scraped to uniform width. They are prepared at leisure and coiled for storage like those of the Pima. 4 4 Kissell, Fig. 45. When desired for use they are soaked in water. All coiled basket…	Awl used in producing basketry	NA	Baskets		-8.600000381	12	-101.6703697	47.47447966
Havasupai	awl	bone	awl	eHRAF World Cultures	Southwest and Basin	Cushing,_Frank_Hamilton._1882._The_Nation_of_the_Willows.The_Atlantic_MonthlyVol._50:_374,_541_59._https://ehrafworldcultures.yale.edu/document?id=nt14_012.	550	Their implements for preparing food are few. The muller, or rubbing stone, and the metlatl, or mill, of sandstone or volcanic rock, and various in size, flat transversely, and concave from end to end, placed upon a skin, are used for grinding; while large, round, closely woven trays of basket work, coated with mineral asphaltum and earth, make excellent roasting pans. Earthen pots and brass kettl…	Awl made from wood or bone	NA	Toolkit		-8.600000381	12	-101.6703697	47.47447966
Havasupai	awl	wood	awl	eHRAF World Cultures	Southwest and Basin	Cushing,_Frank_Hamilton._1882._The_Nation_of_the_Willows.The_Atlantic_MonthlyVol._50:_374,_541_59._https://ehrafworldcultures.yale.edu/document?id=nt14_012.	550	Their implements for preparing food are few. The muller, or rubbing stone, and the metlatl, or mill, of sandstone or volcanic rock, and various in size, flat transversely, and concave from end to end, placed upon a skin, are used for grinding; while large, round, closely woven trays of basket work, coated with mineral asphaltum and earth, make excellent roasting pans. Earthen pots and brass kettl…	Awl made from wood or bone	NA	Toolkit		-8.600000381	12	-101.6703697	47.47447966
Havasupai	needle	bone	needle	eHRAF World Cultures	Southwest and Basin	Cushing,_Frank_Hamilton._1882._The_Nation_of_the_Willows.The_Atlantic_MonthlyVol._50:_374,_541_59._https://ehrafworldcultures.yale.edu/document?id=nt14_012.	550	Their implements for preparing food are few. The muller, or rubbing stone, and the metlatl, or mill, of sandstone or volcanic rock, and various in size, flat transversely, and concave from end to end, placed upon a skin, are used for grinding; while large, round, closely woven trays of basket work, coated with mineral asphaltum and earth, make excellent roasting pans. Earthen pots and brass kettl…	Use of sharpened bone or hard wood splints and a bit of stray wire make needles and awls	NA	Toolkit		-8.600000381	12	-101.6703697	47.47447966
Hidatsa	needle	wood	needle	eHRAF World Cultures	Plains and Plateau	Waheenee,_and_Gilbert_Livingstone_Wilson._1987._Buffalo_Bird_Womans_Garden:_Agriculture_of_the_Hidatsa_Indians._InBorealis,_xxiii,_129._St._Paul,_Minn.:_Minnesota_Historical_Society_Press._https://ehrafworldcultures.yale.edu/document?id=nq14_004.	73 74	The strings, three to six in number, had been prepared from dry grass. Each string was seven Indian fathoms long; we Hidatsas measure a fathom as the distance between a woman's two outstretched hands. Each grass string had a woodenneedleabout ten inches long, bound to one end....All the slices on one spit were now slid off and the worker by a single thrust skewered the wooden needle through them …	Use of needle to help grow squash	NA	Foodways	Gardening Squash	-18.5	11	-110.5471169	35.77547281
Hidatsa	awl	unknown	awl	eHRAF World Cultures	Plains and Plateau	Lowie,_Robert_Harry._1924._Social_Life_of_the_Hidatsa._InNotes_on_the_Social_Organization_and_Customs_of_the_Mandan,_Hidatsa,_and_Crow_Indians,_21:17_52._New_York:_American_Museum_Press._https://ehrafworldcultures_yale_edu.libproxy.uwyo.edu/document?id=nq14_008.	51	When the patient's death was approaching, the father's clansman who directed the proceedings, washed and painted his clan son's face and dressed him up as though in preparation for a visit to other people; marks indicative of his war honors were put on the dying man. When he had breathed his last, the family and also the master of ceremonies gashed their arms and legs with sharp flint knives, cut…	Awl used to stab heads of corpse as part of ceremony	NA	Burial		-18.5	11	-110.5471169	35.77547281
Hidatsa	needle	unknown	needle	eHRAF World Cultures	Plains and Plateau	Waheenee,_and_Gilbert_Livingstone_Wilson._1987._Buffalo_Bird_Womans_Garden:_Agriculture_of_the_Hidatsa_Indians._InBorealis,_xxiii,_129._St._Paul,_Minn.:_Minnesota_Historical_Society_Press._https://ehrafworldcultures.yale.edu/document?id=nq14_004.	21	In olden times every warrior carried a Bags of soft skin at his left side, supported by a thong over his right shoulder; in this Bags he keptneedles, sinews, awl, soft tanned skin for making patches for moccasins, gun caps, and the like. The warrior's powder horn hung on the outside of this Bags.	Use of needle to sew moccasins and gun caps	NA	Shoes		-18.5	11	-110.5471169	35.77547281
Hidatsa	needle	unknown	needle	eHRAF World Cultures	Plains and Plateau	Waheenee,_and_Gilbert_Livingstone_Wilson._1987._Buffalo_Bird_Womans_Garden:_Agriculture_of_the_Hidatsa_Indians._InBorealis,_xxiii,_129._St._Paul,_Minn.:_Minnesota_Historical_Society_Press._https://ehrafworldcultures.yale.edu/document?id=nq14_004.	21	In olden times every warrior carried a Bags of soft skin at his left side, supported by a thong over his right shoulder; in this Bags he keptneedles, sinews, awl, soft tanned skin for making patches for moccasins, gun caps, and the like. The warrior's powder horn hung on the outside of this Bags.	Use of needle to sew moccasins and gun caps	NA	Gun Caps		-18.5	11	-110.5471169	35.77547281
Hidatsa	awl	unknown	awl	eHRAF World Cultures	Plains and Plateau	Wilson,_Gilbert_Livingstone._1924._The_Horse_and_the_Dog_in_Hidatsa_Culture._InAnthropological_Papers_of_the_American_Museum_of_Natural_History,_15:125_311._New_York:_American_Museum_Press._https://ehrafworldcultures_yale_edu.libproxy.uwyo.edu/document?id=nq14_005.	257	My husband, Son of a star, carried a small Bags containing anawl, scissors, and sinew thread and also his paint Bags. When he was a young man he carried a small lookingglass in a beaded case with an otterskin handle which he slipped over his left wrist, He used this mirror when he painted his face. The young men were rather particular about their toilet.	Awl included in toolkit	NA	Toolkit		-18.5	11	-110.5471169	35.77547281
Hidatsa	awl	unknown	awl	eHRAF World Cultures	Plains and Plateau	Wilson,_Gilbert_Livingstone._1924._The_Horse_and_the_Dog_in_Hidatsa_Culture._InAnthropological_Papers_of_the_American_Museum_of_Natural_History,_15:125_311._New_York:_American_Museum_Press._https://ehrafworldcultures_yale_edu.libproxy.uwyo.edu/document?id=nq14_005.	283	The travois of my dog, Bob tail, was loaded with moccasins and material for mending them. I had twelve pairs of moccasins, for myself and my husband, some old, some new, in a Bags like that shown in Fig. 95 . I also put in the Bags a piece of buffalo skin about two and a half feet square with the hair on, for winter moccasins; a good sized piece of tent skin; an elkhorn scraper; a child's cloth b…	Awl included in toolkit	NA	Toolkit		-18.5	11	-110.5471169	35.77547281
Hidatsa	awl	unknown	awl	eHRAF World Cultures	Plains and Plateau	Waheenee,_and_Gilbert_Livingstone_Wilson._1987._Buffalo_Bird_Womans_Garden:_Agriculture_of_the_Hidatsa_Indians._InBorealis,_xxiii,_129._St._Paul,_Minn.:_Minnesota_Historical_Society_Press._https://ehrafworldcultures.yale.edu/document?id=nq14_004.	21	In olden times every warrior carried a Bags of soft skin at his left side, supported by a thong over his right shoulder; in this Bags he keptneedles, sinews, awl, soft tanned skin for making patches for moccasins, gun caps, and the like. The warrior's powder horn hung on the outside of this Bags.	Use of awl to sew moccasins and gun caps	NA	Shoes		-18.5	11	-110.5471169	35.77547281
Hidatsa	awl	unknown	awl	eHRAF World Cultures	Plains and Plateau	Lowie,_Robert_Harry._1924._Social_Life_of_the_Hidatsa._InNotes_on_the_Social_Organization_and_Customs_of_the_Mandan,_Hidatsa,_and_Crow_Indians,_21:17_52._New_York:_American_Museum_Press._https://ehrafworldcultures_yale_edu.libproxy.uwyo.edu/document?id=nq14_008.	51	When the patient's death was approaching, the father's clansman who directed the proceedings, washed and painted his clan son's face and dressed him up as though in preparation for a visit to other people; marks indicative of his war honors were put on the dying man. When he had breathed his last, the family and also the master of ceremonies gashed their arms and legs with sharp flint knives, cut…	Awl used to stab heads of corpse as part of ceremony	NA	Ceremony or Ritual		-18.5	11	-110.5471169	35.77547281
Hidatsa	awl	unknown	awl	eHRAF World Cultures	Plains and Plateau	Waheenee,_and_Gilbert_Livingstone_Wilson._1987._Buffalo_Bird_Womans_Garden:_Agriculture_of_the_Hidatsa_Indians._InBorealis,_xxiii,_129._St._Paul,_Minn.:_Minnesota_Historical_Society_Press._https://ehrafworldcultures.yale.edu/document?id=nq14_004.	21	In olden times every warrior carried a Bags of soft skin at his left side, supported by a thong over his right shoulder; in this Bags he keptneedles, sinews, awl, soft tanned skin for making patches for moccasins, gun caps, and the like. The warrior's powder horn hung on the outside of this Bags.	Use of awl to sew moccasins and gun caps	NA	Gun Caps		-18.5	11	-110.5471169	35.77547281
Hopi	awl	unknown	awl	eHRAF World Cultures	Southwest and Basin	Whiteley,_Peter_M._1988.Deliberate_Acts:_Changing_Hopi_Culture_through_Thr_Oraibi_Split._Tucson:_University_of_Arizona_Press._https://ehrafworldcultures.yale.edu/document?id=nt09_050.	27	Most available documentary records of Hopi in the Spanish period concern missionary or military contacts. The extent of contact with private individuals is not recorded, but it is noteworthy that Garcés (Coues 1900:464) reports annual visits to Oraibi in the 1770s by a blacksmith. Clearly, such unofficial contacts would have significantly affected Hopi perceptions of the Spanish, although in what…	Awl included in trading	NA	Trading		-7	65	-80.1306751	44.13453302
Hopi	awl	unknown	awl	eHRAF World Cultures	Southwest and Basin	Aberle,_David_Friend._1951._The_Psychosocial_Analysis_of_a_Hopi_Life_History._InComparative_Psychology_Monographs,_6,_133._Berkeley_And_Los_Angeles:_University_of_California_Press._https://ehrafworldcultures.yale.edu/document?id=nt09_011.	30, 127	Early discipline. —Don's earliest memories were of his mother, whom he considered his best friend. But one of these memories was not too pleasant: she limited his freedom by a leash, and this made him cry. He later accepted the limitation and brought the leash to her when she forgot to tie him; this led her to call him a wise little boy. In this situation Don's father played the role of liberator…	Awl used to punch into the left eye due to children fighting	NA	Children Fighting		-7	65	-80.1306751	44.13453302
Hopi	awl	unknown	awl	eHRAF World Cultures	Southwest and Basin	Clemmer,_Richard_O._1995._Roads_in_the_Sky:_The_Hopi_Indians_in_a_Century_of_Change._InConflict_and_Social_Change_Series,_xiv,_377._Boulder,_Colo.:_Westview_Press._https://ehrafworldcultures.yale.edu/document?id=nt09_049.	54	Powell's collecting technique clearly placed him in the superior bargaining position. After several weeks, Powell unpacked his trade items and put them on display for a day: knives, needles,awls, scissors, paints, dyes, leather, and machine made fabrics “in gay colors.” Then he meandered through people's houses noting items that he liked. Retreating like a pasha to his temporary quarters, he then…	Awl included in trading items	NA	Trading		-7	65	-80.1306751	44.13453302
Hopi	awl	bone	awl	eHRAF World Cultures	Southwest and Basin	Talayesva,_Don_C.,_and_Leo_William_Simmons._1942.Sun_Chief:_The_Autobiography_of_a_Hopi_Indian._New_Haven:_Pub._for_the_Institute_of_Human_Relations_by_Yale_University_Press?;_H._Milford,_Oxford_University_Press._https://ehrafworldcultures.yale.edu/document?id=nt09_007.	248	When the husking was completed, we loaded our possessions and returned to the village, where Irene took several trays of sweet corn to our relatives. The women came to our house, each bringing anawlfashioned from the front upper leg of a sheep. A hole was bored through the stems of the corn, which was then strung with yucca fiber and hung in bunches outside the house to dry. I was happy to provid…	Awl used to bore a hole through the stems of the corn, which was then strung with yucca fiber and hung in bunches outside the house to dry	NA	Foodways	Boring hole through corn for stringing	-7	65	-80.1306751	44.13453302
Hopi	awl	bone	awl	eHRAF World Cultures	Southwest and Basin	Sekaquaptewa,_Helen,_and_Louise_Udall._1969.Me_and_Mine:_The_Life_Story_of_Helen_Sekaquaptewa._Tuscon:_University_of_Arizona_Press._https://ehrafworldcultures.yale.edu/document?id=nt09_061.	207	The ears were taken to the house to be hung up to dry in the sun. A hole was made in the stock of each ear, and yucca strips were used to string them, a dozen or more on a string which was tied to be hung out to dry. In olden days, the bone from a sheep leg was sharpened and used as anawlfor punching the hole. Now we use a nail or an ice pick. After work was done, each family was given some baked…	Awl used to punch hole through ears of corn	NA	Foodways	Boring hole through corn for stringing	-7	65	-80.1306751	44.13453302
Hopi	needle	unknown	needle	eHRAF World Cultures	Southwest and Basin	Voth,_Henry_R._1973._The_Traditions_of_the_Hopi._InPublication,_vii,_319._Chicago:_Field_Columbian_Museum?;_Kraus_Reprint_._https://ehrafworldcultures.yale.edu/document?id=nt09_010.	192	Ishyaoí! The Coyote was living at Íshmovala, west of Oraibi, and a Humming bird was living at Tohchipchoo?k?pu. They both had children and were good friends. One time the Coyote went to visit his friend, and as he also wanted to find some food for his children, he went north of the village to the place where the refuse of the village was thrown, and looked for some pieces of skin, old moccasins, …	Needle mentioned in myth in relation to sewing clothing	NA	Storytelling		-7	65	-80.1306751	44.13453302
Hopi	awl	bone	awl	eHRAF World Cultures	Southwest and Basin	Harvey,_Byron._1970._Ritual_in_Pueblo_Art:_Hopi_Life_in_Hopi_Painting._InContributions_from_the_Museum_of_the_American_Indian,_v._24:vii,_81._New_York:_Museum_of_the_American_Indian,_Heye_Foundation._https://ehrafworldcultures_yale_edu.libproxy.uwyo.edu/document?id=nt09_019.	67	"This, then, is the “basket work party” at which a good deal of gossip (kokoliyauya) takes place. Women use sheep or deer bone awls rarely ( ökamotsi or in contracted form ökamchi ), but the usual motsi or awl is an ice pick. Most of those who saw this painting confirmed the description of the scene as mochikyanta, but pöchiminta is also splitting; mokapuminta is “splitting fresh yucca,” and mohö…	Use of awl for basketry as part of a ritual	NA	Baskets		-7	65	-80.1306751	44.13453302
Hopi	awl	unknown	awl	eHRAF World Cultures	Southwest and Basin	Stephen,_,_Alexander_MacGregor,_and_Elsie_Worthington_Clews_Parsons._1969._Hopi_Journal_of_Alexander_M._Stephen._InColumbia_University_Contributions_to_Anthropology,_v._23:2_v._(lii,_1417_)._New_York:_AMS_Press._https://ehrafworldcultures.yale.edu/document?id=nt09_047.	279	In Goat kiva at 9 A.M. About a dozen men are all busy working at figurine making. Pauwati'wa, the kiva chief, has been about the most industrious since they began this ceremonial manufacture. Of tools, the pocket and hunting knives are used by all. They have also a hand saw and a small Mexican hand adze, one or two pieces of hoop iron with notched edges for use as saws, a wood rasp and numerous f…	Awl included in toolkit	NA	Toolkit		-7	65	-80.1306751	44.13453302
Hopi	awl	unknown	awl	eHRAF World Cultures	Southwest and Basin	Kavena,_Juanita_Tiger._1980.Hopi_Cookery._Tucson:_University_of_Arizona_Press._https://ehrafworldcultures.yale.edu/document?id=nt09_046.	22	The corn is steamed in the pit overnight, and early the next morning—about five or six o'clock—the mud plaster and metal lid are removed and the steam is allowed to escape for some fifteen or twenty minutes. Then the men take turns removing the hot ears of corn, and the rest of the family husks it. The short stems of the corn are pierced with anawlor ice pick, and the ears are strung together wit…	Awl used to punch hole through ears of corn	NA	Foodways	Boring hole through corn for stringing	-7	65	-80.1306751	44.13453302
Hopi	awl	unknown	awl	eHRAF World Cultures	Southwest and Basin	Talayesva,_Don_C.,_and_Leo_William_Simmons._1942.Sun_Chief:_The_Autobiography_of_a_Hopi_Indian._New_Haven:_Pub._for_the_Institute_of_Human_Relations_by_Yale_University_Press?;_H._Milford,_Oxford_University_Press._https://ehrafworldcultures.yale.edu/document?id=nt09_007.	38	My brother worried me because we wanted the same things and fought over them. We both wanted to play with the big yellow dog and to claim the cat that brought in the young rabbits, small birds, and kangaroo rats. I especially wanted my brother's little bow and arrows and his top. One day when we both struggled for a sharpawl, he punched it into my left eye and nearly ruined it. I was never again …	Awl used to punch into the left eye due to children fighting	NA	Children Fighting		-7	65	-80.1306751	44.13453302
Hopi	awl	unknown	awl	eHRAF World Cultures	Southwest and Basin	Stephen,_,_Alexander_MacGregor,_and_Elsie_Worthington_Clews_Parsons._1969._Hopi_Journal_of_Alexander_M._Stephen._InColumbia_University_Contributions_to_Anthropology,_v._23:2_v._(lii,_1417_)._New_York:_AMS_Press._https://ehrafworldcultures.yale.edu/document?id=nt09_047.	1183	Other weaving terms are: moh'chi, the largeawl, bow or wood used to press and open the weft, etc.; pe'npi, the shuttle; tama'mchi, Fig. 526. Hopi loom1. tüle'ta. 2. chokya'pi (shokya'pi, sokya'pi). 3. lelech'pi. 3a) ñachi'ki (root), fastenings. 4. tona'nko (tona'npauwi, the yarn wrapped around the tona'nko securing the warp). 5. chüü'ñpi, to keep the warp properly spread. 6. tala'yi (tüla'yi). 7.…	Awl included in toolkit for weaving	NA	Toolkit		-7	65	-80.1306751	44.13453302
Hopi	awl	bone	awl	eHRAF World Cultures	Southwest and Basin	Waters,_Frank,_and_Oswald_White_Bear_Fredericks._1963.Book_of_the_Hopi._New_York:_Viking_Press._https://ehrafworldcultures_yale_edu.libproxy.uwyo.edu/document?id=nt09_045.	73	"Traveling was difficult. Their food gave out. The little girl cried. But the little boy kept trailing a deer and finally shot it. The deer, who was not dead yet when the boy reached it, said, “Your people have traveled so far ahead, and your sister is so weak, you will never catch up with them. So I came here to help you. Now listen to my instructions. When I die, cut off some meat and cook it f…	Production of clothing with an awl made from the hind leg of a deer. Awl worn around the neck.	NA	Clothing		-7	65	-80.1306751	44.13453302
Hopi	needle	unknown	needle	eHRAF World Cultures	Southwest and Basin	Titiev,_Mischa._1944._Old_Oraibi:_A_Study_of_the_Hopi_Indians_of_the_Third_Mesa._InPapers,_xi,_277_,_plates._New_York:_Kraus_Reprint_Co._https://ehrafworldcultures.yale.edu/document?id=nt09_001.	28	A girl's ikya'a is active during all the ceremonial phases on which her niece enters, and is particularly concerned in the preparations for the wedding of an imuyi. In later life paternal aunts and their nieces often help each other in the performance of such household tasks as replastering a house or carrying water, and Inez, who was fairly deft with aneedle, was always ready to sew a dress for …	Needle used in ceremonial phases of her life such as the wedding. Sewing a dress for her ceremony	NA	Clothing		-7	65	-80.1306751	44.13453302
Hopi	awl	bone	awl	eHRAF World Cultures	Southwest and Basin	Whiting,_Alfred_F._1939._Ethnobotany_of_the_Hopi._InBulletin,_viii,_120._Flagstaff:_Northern_Arizona_Society_of_Science_and_Art._https://ehrafworldcultures_yale_edu.libproxy.uwyo.edu/document?id=nt09_035.	25	"Turning to more intimate affairs, the babies' cradle boards are padded with the fine soft bark of the cliff rose. In the days before metals, the sharp spines of the devil's claw may well have supplemented the bone awl in basketry and leather work."	Use of awls to sew basketry and for leather work	NA	Clothing		-7	65	-80.1306751	44.13453302
Hopi	awl	unknown	awl	eHRAF World Cultures	Southwest and Basin	Waters,_Frank,_and_Oswald_White_Bear_Fredericks._1963.Book_of_the_Hopi._New_York:_Viking_Press._https://ehrafworldcultures.yale.edu/document?id=nt09_045.	74	Eventually the twins arrived at a prosperous big village far to the north along the Rio Grande River. Its name was Kowáwaimave Kachina House . For a long time the twins stayed there, and for many years afterward the Rio Grande villages called them and their people Mochis orAwlPeople—a name that the Spaniards later distorted into Moquis, which means Dead People.	Awl People described in the paragraph	NA	Name	Clan name	-7	65	-80.1306751	44.13453302
Hopi	awl	unknown	awl	eHRAF World Cultures	Southwest and Basin	Stephen,_,_Alexander_MacGregor,_and_Elsie_Worthington_Clews_Parsons._1969._Hopi_Journal_of_Alexander_M._Stephen._InColumbia_University_Contributions_to_Anthropology,_v._23:2_v._(lii,_1417_)._New_York:_AMS_Press._https://ehrafworldcultures.yale.edu/document?id=nt09_047.	899	The altar has not been renovated since first made. Su'pel unavailable has made four pairs of what he calls Maru' prayer sticks. (His bad teeth spoil utterance). These are the prayer sticks which the women dance with in their hand. Of the pigments, the green is copper carbonate fragment; the black is shale; the white is the gypsiferous clay of the region. These are all rubbed down on the slab and …	Holes drilled into a prayer stick using an awl for a ceremony	NA	Prayer Stick		-7	65	-80.1306751	44.13453302
Hopi	awl	bone	awl	eHRAF World Cultures	Southwest and Basin	Whiting,_Alfred_F._1939._Ethnobotany_of_the_Hopi._InBulletin,_viii,_120._Flagstaff:_Northern_Arizona_Society_of_Science_and_Art._https://ehrafworldcultures_yale_edu.libproxy.uwyo.edu/document?id=nt09_035.	25	"Turning to more intimate affairs, the babies' cradle boards are padded with the fine soft bark of the cliff rose. In the days before metals, the sharp spines of the devil's claw may well have supplemented the bone awl in basketry and leather work."	Use of awls to sew basketry and for leather work	NA	Baskets		-7	65	-80.1306751	44.13453302
Hopi	needle	unknown	needle	eHRAF World Cultures	Southwest and Basin	James,_Harry_Clebourne._1974.Pages_from_Hopi_History._Tucson:_University_of_Arizona_Press._https://ehrafworldcultures.yale.edu/document?id=nt09_016.	97	In the evening we return to Oraibi. And now for two days we employ our time in making a collection of the arts of the people of this town. First, we display to them our stock of goods, composed of knives,needles, awls, scissors, paints, dyestuffs, leather, and various fabrics in gay colors. Then we go around among the people and select the articles of pottery, stone implements, instruments and ut…	Needle used in trading	NA	Trading		-7	65	-80.1306751	44.13453302
Hopi	awl	bone	awl	eHRAF World Cultures	Southwest and Basin	Waters,_Frank,_and_Oswald_White_Bear_Fredericks._1963.Book_of_the_Hopi._New_York:_Viking_Press._https://ehrafworldcultures_yale_edu.libproxy.uwyo.edu/document?id=nt09_045.	75	"Figure 29 depicts how they met and killed the deer. The boy's arrow passes through the deer's body. The dots flowing from the deer's mouth to the children's hand outstretched for help indicate the instructions the deer gave them. The two hands holding the deer's back legs show that the boy followed instructions to take the bone from the deer's lower back leg and make an awl from it. The children…	Hunted a deer, and then created an awl from the leg bones.	NA	Toolkit		-7	65	-80.1306751	44.13453302
Hopi	awl	wood	awl	eHRAF World Cultures	Southwest and Basin	Waters,_Frank,_and_Oswald_White_Bear_Fredericks._1963.Book_of_the_Hopi._New_York:_Viking_Press._https://ehrafworldcultures.yale.edu/document?id=nt09_045.	76 77	The Rio Grande River, which they reached, is shown in Figure 30 , drawn on the north wall. Here the children were called the Móchi orAwlPeople, the beginning of theAwlClan. This clan has died out, but a branch of it is known as the Tepnyam Thorny Stick Clan, which now carves its ceremonialawlfrom hard wood....The sipápuni is shown again in Figure 32 at the feet of the girl who is carrying out par…	Awl People, described as people on the Rio Grande River or the Mochi. The clan died out, but a branch of it is known as Tepnyam which now carves its ceremonial awl from hard wood	NA	Name	Clan name	-7	65	-80.1306751	44.13453302
Hopi	needle	unknown	needle	eHRAF World Cultures	Southwest and Basin	Sekaquaptewa,_Helen,_and_Louise_Udall._1969.Me_and_Mine:_The_Life_Story_of_Helen_Sekaquaptewa._Tuscon:_University_of_Arizona_Press._https://ehrafworldcultures.yale.edu/document?id=nt09_061.	221	Abcess or boil: Clean it well with soap and water. Use a sterilizedneedle, and when the attention of the child is drawn away, split it open. Put clear pitch in at first. It hurts. Then the salve and in a few days it will be well.	Use of needle to puncture boil or abcess	NA	Medical	Boil	-7	65	-80.1306751	44.13453302
Hopi	awl	unknown	awl	eHRAF World Cultures	Southwest and Basin	Voth,_Henry_R._1903._The_Oráibi_Oáqöl_Ceremony._InPublication,_5,_46_,_plates._Chicago:_Field_Columbian_Museum._https://ehrafworldcultures.yale.edu/document?id=nt09_009.	34	In commencing to make a tray two sets of sticks of cíwi, two sticks taken together, are tied or wound together side by side and these two sets of three or four “double” sticks, then laid crosswise, the projecting ends slightly bent apart and the lacing of the woof sticks at once begun. (See H, Pl. XIV.) Almost invariably sticks of one color are used for the center of the tray. As soon as about an…	Awl included in a ceremony. Sticks are pushed and pressed closely together	NA	Ceremony or Ritual		-7	65	-80.1306751	44.13453302
Hopi	needle	unknown	needle	eHRAF World Cultures	Southwest and Basin	Titiev,_Mischa._1944._Old_Oraibi:_A_Study_of_the_Hopi_Indians_of_the_Third_Mesa._InPapers,_xi,_277_,_plates._New_York:_Kraus_Reprint_Co._https://ehrafworldcultures.yale.edu/document?id=nt09_001.	28	A girl's ikya'a is active during all the ceremonial phases on which her niece enters, and is particularly concerned in the preparations for the wedding of an imuyi. In later life paternal aunts and their nieces often help each other in the performance of such household tasks as replastering a house or carrying water, and Inez, who was fairly deft with aneedle, was always ready to sew a dress for …	Needle used in ceremonial phases of her life such as the wedding. Sewing a dress for her ceremony	NA	Ceremony or Ritual	Marriage	-7	65	-80.1306751	44.13453302
Hopi	needle	unknown	needle	eHRAF World Cultures	Southwest and Basin	Voth,_Henry_R._1973._The_Traditions_of_the_Hopi._InPublication,_vii,_319._Chicago:_Field_Columbian_Museum?;_Kraus_Reprint_._https://ehrafworldcultures.yale.edu/document?id=nt09_010.	192	Ishyaoí! The Coyote was living at Íshmovala, west of Oraibi, and a Humming bird was living at Tohchipchoo?k?pu. They both had children and were good friends. One time the Coyote went to visit his friend, and as he also wanted to find some food for his children, he went north of the village to the place where the refuse of the village was thrown, and looked for some pieces of skin, old moccasins, …	Needle mentioned in myth in relation to sewing clothing	NA	Clothing		-7	65	-80.1306751	44.13453302
Hopi	awl	unknown	awl	eHRAF World Cultures	Southwest and Basin	Stephen,_,_Alexander_MacGregor,_and_Elsie_Worthington_Clews_Parsons._1969._Hopi_Journal_of_Alexander_M._Stephen._InColumbia_University_Contributions_to_Anthropology,_v._23:2_v._(lii,_1417_)._New_York:_AMS_Press._https://ehrafworldcultures.yale.edu/document?id=nt09_047.	898	The altar has not been renovated since first made. Su'pel unavailable has made four pairs of what he calls Maru' prayer sticks. (His bad teeth spoil utterance). These are the prayer sticks which the women dance with in their hand. Of the pigments, the green is copper carbonate fragment; the black is shale; the white is the gypsiferous clay of the region. These are all rubbed down on the slab and …	Holes drilled into a prayer stick using an awl for a ceremony	NA	Ceremony or Ritual		-7	65	-80.1306751	44.13453302
Hopi	awl	unknown	awl	eHRAF World Cultures	Southwest and Basin	James,_Harry_Clebourne._1974.Pages_from_Hopi_History._Tucson:_University_of_Arizona_Press._https://ehrafworldcultures.yale.edu/document?id=nt09_016.	97	In the evening we return to Oraibi. And now for two days we employ our time in making a collection of the arts of the people of this town. First, we display to them our stock of goods, composed of knives, needles,awls, scissors, paints, dyestuffs, leather, and various fabrics in gay colors. Then we go around among the people and select the articles of pottery, stone implements, instruments and ut…	Awl included in trading	NA	Trading		-7	65	-80.1306751	44.13453302
Hopi	awl	unknown	awl	eHRAF World Cultures	Southwest and Basin	Stephen,_,_Alexander_MacGregor,_and_Elsie_Worthington_Clews_Parsons._1969._Hopi_Journal_of_Alexander_M._Stephen._InColumbia_University_Contributions_to_Anthropology,_v._23:2_v._(lii,_1417_)._New_York:_AMS_Press._https://ehrafworldcultures.yale.edu/document?id=nt09_047.	109	So'shibvû nakwa'kwoshiadta, cups their prayer feather: a young man takes these four wooden cups 2 2 They are used in the play of the clowns. See p. 169, Fig. 101. — Ed. from the ledge, inverts them, bores a hole in the bottom with anawl, and inserts in each a prayer feather which he has just made and smoked over, and puts them back on the ledge.	Awl used in boring a hole through the bottom of a wooden cup as part of a prayer	NA	Ceremony or Ritual	Prayer	-7	65	-80.1306751	44.13453302
Hopi	needle	unknown	needle	eHRAF World Cultures	Southwest and Basin	Clemmer,_Richard_O._1995._Roads_in_the_Sky:_The_Hopi_Indians_in_a_Century_of_Change._InConflict_and_Social_Change_Series,_xiv,_377._Boulder,_Colo.:_Westview_Press._https://ehrafworldcultures.yale.edu/document?id=nt09_049.	49, 54	Ethnologist Frank Hamilton Cushing found himself participating in a very dicey dialogue in Oraibi in December, 1882. Cushing had set out from his base at Zuni with three other men including a half Navajo/half Hopi (described as an adopted Zuni) as interpreter (Hinsley 1989) on a collecting expedition for the Smithsonian Institution. He was headed for Oraibi specifically, where he planned to excha…	Needles used in trading	NA	Trading		-7	65	-80.1306751	44.13453302
Hopi	awl	wood	awl	eHRAF World Cultures	Southwest and Basin	Waters,_Frank,_and_Oswald_White_Bear_Fredericks._1963.Book_of_the_Hopi._New_York:_Viking_Press._https://ehrafworldcultures.yale.edu/document?id=nt09_045.	76	The Rio Grande River, which they reached, is shown in Figure 30 , drawn on the north wall. Here the children were called the Móchi orAwlPeople, the beginning of theAwlClan. This clan has died out, but a branch of it is known as the Tepnyam Thorny Stick Clan, which now carves its ceremonialawlfrom hard wood.	Awl People, described as people on the Rio Grande River or the Mochi. The clan died out, but a branch of it is known as Tepnyam which now carves its ceremonial awl from hard wood	NA	Ceremony or Ritual		-7	65	-80.1306751	44.13453302
Hopi	awl	unknown	awl	eHRAF World Cultures	Southwest and Basin	Stephen,_,_Alexander_MacGregor,_and_Elsie_Worthington_Clews_Parsons._1969._Hopi_Journal_of_Alexander_M._Stephen._InColumbia_University_Contributions_to_Anthropology,_v._23:2_v._(lii,_1417_)._New_York:_AMS_Press._https://ehrafworldcultures.yale.edu/document?id=nt09_047.	109	So'shibvû nakwa'kwoshiadta, cups their prayer feather: a young man takes these four wooden cups 2 2 They are used in the play of the clowns. See p. 169, Fig. 101. — Ed. from the ledge, inverts them, bores a hole in the bottom with anawl, and inserts in each a prayer feather which he has just made and smoked over, and puts them back on the ledge.	Awl used in boring a hole through the bottom of a wooden cup as part of a prayer	NA	Cups	Prayer	-7	65	-80.1306751	44.13453302
Hopi	awl	unknown	awl	eHRAF World Cultures	Southwest and Basin	Whiting,_Alfred_F._1939._Ethnobotany_of_the_Hopi._InBulletin,_viii,_120._Flagstaff:_Northern_Arizona_Society_of_Science_and_Art._https://ehrafworldcultures.yale.edu/document?id=nt09_035.	92	USE: Artificial squash blossoms (see Datura, page 89) used in ceremonies are made by twining cotton cord over a framework of twigs, or, preferably, the hooks of the dried fruits. This is then covered with white clay and painted. (See Castilleja linariaefolia, page 91.) Used in preparation of other ceremonial paraphernalia. Once used asawls(?). The long spines of the fruit are said to draw lightni…	Awl described in context of ceremonial paraphernalia	NA	Ceremony or Ritual		-7	65	-80.1306751	44.13453302
Huron/Wendat	needle	bone	needle	eHRAF World Cultures	Eastern Woodlands	Lyford,_Carrie_A._1945._Iroquois_Crafts._InPublications,_97._Lawrence,_Kan.:_Haskell_Institute._https://ehrafworldcultures.yale.edu/document?id=nm09_011.	44	The Iroquois excelled in the manufacture of bone instruments. The bones of many animals and birds were applied to some useful purpose, notably bones of the deer, elk, moose, bear, buffalo, duck, turkey, goose, and the heron and other large water birds. Awls, long, narrow knives, gouges, arrow points, fish hooks, harpoons,needles, shuttles, and many other objects were made from bones. The flat sho…	Needles made from a variety of animals (deer, elk, moose, deer, buffalo, duck, turkey, goose, and heron)	NA	Toolkit		-12.80000019	18	-159.4982024	62.50140692
Huron/Wendat	awl	unknown	awl	eHRAF World Cultures	Eastern Woodlands	Trigger,_Bruce_G._1969._The_Huron_Farmers_of_the_North._InCase_Studies_in_Cultural_Anthropology,_xii,_130._New_York:_Holt,_Rinehart_and_Winston._https://ehrafworldcultures.yale.edu/document?id=ng05_004.	64	The mother pierced the ears of her newborn child with anawlor fishbone and stuck a quill or some other object through them so that the holes would not heal shut. Later, beads and other trinkets were hung about the child's neck; whether or not they were amulets is uncertain. Some mothers also made their children swallow grease as soon as they were born.	Piercing ears of newborn with an awl or fishbone	NA	Piercing		-12.80000019	18	-159.4982024	62.50140692
Huron/Wendat	needle	wood	needle	eHRAF World Cultures	Eastern Woodlands	Morgan,_Lewis_Henry,_and_Herbert_M._Lloyd._1901.League_of_the_Ho_De_No_Sau_Nee_or_Iroquois._Vol._II._New_York:_Dodd,_Mead_and_Company._https://ehrafworldcultures.yale.edu/document?id=nm09_002.	15	The burden strap is worn around the forehead, and lashed to a litter, which is borne by Indian women on their back. It is usually about fifteen feet in length, and braided into a belt in the centre, three or four inches wide. Some of them are entirely covered upon one side with porcupine quills work, after various devices, and are in themselves remarkable products of skilful industry. The braidin…	Braiding or knitting of a burden strap with a needle made of hickory	NA	Burden Strap		-12.80000019	18	-159.4982024	62.50140692
Huron/Wendat	awl	unknown	awl	eHRAF World Cultures	Eastern Woodlands	Tooker,_Elisabeth._1964._An_Ethnography_of_the_Huron_Indians,_1615_1649._InBulletin,_iv,_183._Washington,_D.C.:_U.S._Government_Printing_Office._https://ehrafworldcultures.yale.edu/document?id=ng05_001.	15	As among the Hurons, the basic Neutral garment was a skin. According to the Jesuits, the Neutral men were less modest than the Huron: many did not use the breechcloth and others used it “in such a way that with great difficulty is that concealed which should not be seen.” The women were ordinarily clothed from at least the waist to at least the knees. The skins were dressed with much care and ski…	Tattooing with implements such as an awl	NA	Tattooing		-12.80000019	18	-159.4982024	62.50140692
Huron/Wendat	needle	wood	needle	eHRAF World Cultures	Eastern Woodlands	Lyford,_Carrie_A._1945._Iroquois_Crafts._InPublications,_97._Lawrence,_Kan.:_Haskell_Institute._https://ehrafworldcultures.yale.edu/document?id=nm09_011.	62	After the men had prepared the frame of the snowshoe it was filled with a hexagonal web of moose or deer skin rawhide thongs. Three sets of parallel strands were mode to cross each other at an angle of 120 degrees, with the result that the meshes are hexagonal in shape. One set of parallel strands was strung diagonally across the middle of the frame, the wrappings going around the frame and bars.…	Use of needle to lace snowshoes by crossing the intersections of the two previous sets	NA	Snowshoes		-12.80000019	18	-159.4982024	62.50140692
Huron/Wendat	needle	wood	needle	eHRAF World Cultures	Eastern Woodlands	Lyford,_Carrie_A._1945._Iroquois_Crafts._InPublications,_97._Lawrence,_Kan.:_Haskell_Institute._https://ehrafworldcultures.yale.edu/document?id=nm09_011.	53	In addition to many other uses twine was made into nets for use in fishing. When netting was to be done, all the strands were caught at one end so that they ran lengthwise. Then each strand in turn was twisted or knotted with the neighboring strands on either side to form meshes of uniform size producing an open, elastic fiber. The work was done with a woodenneedleand was often carried on by the …	Use of wooden needle to sew fishing netting	NA	Fishing	Nets	-12.80000019	18	-159.4982024	62.50140692
Huron/Wendat	awl	unknown	awl	eHRAF World Cultures	Eastern Woodlands	Trigger,_Bruce_G._1976.The_Children_of_Aataentsic:_A_History_of_the_Huron_People_to_1660._Montreal_And_London:_McGill_Queens_University_Press._https://ehrafworldcultures.yale.edu/document?id=ng05_002.	394	Many Huron came to visit the Recollets in order to exchange corn, squash, beans, and smoked fish forawls, iron arrow heads, or a few glass beads (Wrong 1939:84); in brief, they treated the Recollets as petty traders. When families gave feasts but did not have enough metal kettles of their own, they asked to borrow the Recollets' kettles but never returned them without food in them (84). Huron men…	Trading	NA	Trading		-12.80000019	18	-159.4982024	62.50140692
Huron/Wendat	needle	antler	needle	eHRAF World Cultures	Eastern Woodlands	Lyford,_Carrie_A._1945._Iroquois_Crafts._InPublications,_97._Lawrence,_Kan.:_Haskell_Institute._https://ehrafworldcultures.yale.edu/document?id=nm09_011.	44	Implements. Antlers were used for both tools and ornaments such as knife handles, digging blades, awls, punches, combs, wedges, spoons, bodkins,needles, and fish hooks.	Antler needle in toolkit	NA	Toolkit		-12.80000019	18	-159.4982024	62.50140692
Huron/Wendat	awl	unknown	awl	eHRAF World Cultures	Eastern Woodlands	Speck,_Frank_G._(Frank_Gouldsmith)._1911._Notes_on_the_Material_Culture_of_the_Huron.American_AnthropologistVol._13_(2):_208_28._https://ehrafworldcultures.yale.edu/document?id=ng05_011.	223	The snowshoe tools, separately described, include, besides the crooked knife, andawl, a wooden needle about three inches long with an eye in the center, a caribou tibia sharpened at one end, mesh punch and a simple mesh gauge of wood for spacing the openings in snowshoe netting between the front bar and center net.	Snowshoes	NA	Snowshoes		-12.80000019	18	-159.4982024	62.50140692
Huron/Wendat	needle	metal	needle	eHRAF World Cultures	Eastern Woodlands	Lyford,_Carrie_A._1945._Iroquois_Crafts._InPublications,_97._Lawrence,_Kan.:_Haskell_Institute._https://ehrafworldcultures.yale.edu/document?id=nm09_011.	73	The use of thread andneedlein the later bead work on cloth, made possible the working out of complicated curved designs so that the elaborate Iroquois bead patterns of later years bear no apparent relation to the simpler ones done on skins with sinew and awl in the earlier days.	Use of needle for beadwork on cloth	NA	Clothing		-12.80000019	18	-159.4982024	62.50140692
Huron/Wendat	awl	unknown	awl	eHRAF World Cultures	Eastern Woodlands	Speck,_Frank_G._(Frank_Gouldsmith)._1911._Notes_on_the_Material_Culture_of_the_Huron.American_AnthropologistVol._13_(2):_208_28._https://ehrafworldcultures.yale.edu/document?id=ng05_011.	223	Awls( fig. 32 ) for sewing, hole making, and birch bark work, are made by setting a sharp metal point in a wooden handle.	Sewing, hole making, and birch bark work	NA	Clothing		-12.80000019	18	-159.4982024	62.50140692
Huron/Wendat	awl	unknown	awl	eHRAF World Cultures	Eastern Woodlands	Speck,_Frank_G._(Frank_Gouldsmith)._1911._Notes_on_the_Material_Culture_of_the_Huron.American_AnthropologistVol._13_(2):_208_28._https://ehrafworldcultures.yale.edu/document?id=ng05_011.	214	Moccasins are made by women. The sole and upper is cut according to the pattern and the vamp. The moose hair embroidery is put on the vamp beforehand, then the skin is gathered up over a wooden last having the shape of the fore part of the foot, and the sides of the vamp attached over this to the sides of the upper. The puckered stitch is then filled in across the toe, the creases being marked in…	Moccasins	NA	Shoes		-12.80000019	18	-159.4982024	62.50140692
Huron/Wendat	needle	metal	needle	eHRAF World Cultures	Eastern Woodlands	Lyford,_Carrie_A._1945._Iroquois_Crafts._InPublications,_97._Lawrence,_Kan.:_Haskell_Institute._https://ehrafworldcultures.yale.edu/document?id=nm09_011.	73	The use of thread andneedlein the later bead work on cloth, made possible the working out of complicated curved designs so that the elaborate Iroquois bead patterns of later years bear no apparent relation to the simpler ones done on skins with sinew and awl in the earlier days.	Use of needle for beadwork on cloth	NA	Clothing		-12.80000019	18	-159.4982024	62.50140692
Huron/Wendat	awl	unknown	awl	eHRAF World Cultures	Eastern Woodlands	Tooker,_Elisabeth._1964._An_Ethnography_of_the_Huron_Indians,_1615_1649._InBulletin,_iv,_183._Washington,_D.C.:_U.S._Government_Printing_Office._https://ehrafworldcultures.yale.edu/document?id=ng05_001.	110	In the evening, after someone had said that this ceremony should be given, a band of people went through the houses, upsetting everything (JR 10: 175), breaking, and turning topsy turvy everything in the houses. They threw fire and burning brands about the streets, shouting, singing, and running through the streets and around the walls all night (S 203). The next day they returned, announcing in …	Ceremonies	NA	Ceremony or Ritual		-12.80000019	18	-159.4982024	62.50140692
Huron/Wendat	awl	copper	awl	eHRAF World Cultures	Eastern Woodlands	Trigger,_Bruce_G._1976.The_Children_of_Aataentsic:_A_History_of_the_Huron_People_to_1660._Montreal_And_London:_McGill_Queens_University_Press._https://ehrafworldcultures.yale.edu/document?id=ng05_002.	171	Much of the Ontario Iroquoian style pottery found in the upper Great Lakes region dates from an early period. At the Juntunen site, after A.D. 1200, the strongest ceramic affinities are with the Pickering culture of southern Ontario. Further evidence of Iroquoian influence at Juntunen, between A.D. 1200 and 1400, is an ossuary containing thirty four bodies; some fully articulated, others complete…	Awls included in toolkit	NA	Toolkit		-12.80000019	18	-159.4982024	62.50140692
Huron/Wendat	awl	unknown	awl	eHRAF World Cultures	Eastern Woodlands	Kinietz,_W._Vernon_(William_Vernon)._1940._Huron._InThe_Indians_of_the_Western_Great_Lakes_1615_1760,_iv_v,_1_160,_330_38._Ann_Arbor:_University_of_Michigan_Press._https://ehrafworldcultures_yale_edu.libproxy.uwyo.edu/document?id=ng05_005.	90	Soon after the child was born its mother pierced its ears with anawlor a fish bone and then put in a quill or some other thing to keep the hole open, afterward hanging some porcelain beads or other trinkets there, and also around the neck of the infant. Some women had the custom of making the infant swallow some grease or oil as soon as it was born. 200 200 Ibid. , p. 168; Histoire , pp. 326 27.	Awl used for ear piercing	NA	Piercing		-12.80000019	18	-159.4982024	62.50140692
Huron/Wendat	bone needle (no quotations)	bone	needle	eHRAF World Cultures	Eastern Woodlands	Trigger,_Bruce_G._1976.The_Children_of_Aataentsic:_A_History_of_the_Huron_People_to_1660._Montreal_And_London:_McGill_Queens_University_Press._https://ehrafworldcultures_yale_edu.libproxy.uwyo.edu/document?id=ng05_002.	44	"Men also manufactured tools and weapons. Scrapers, drills, and small triangular arrowheads were chipped from chert, some of which came from the Niagara Escarpment (Heidenreich 1971:228; Kidd 1952:72). Many tools, however, were manufactured from small nodules of chert or quartz from local glacial deposits. The bipolar technique used to work this material is more similar to that used farther north…	Description of how is was the man's job to manufacture tools and weapons, including boen needles.	Winter	Toolkit		-12.80000019	18	-159.4982024	62.50140692
Huron/Wendat	needle	metal	needle	eHRAF World Cultures	Eastern Woodlands	Lyford,_Carrie_A._1945._Iroquois_Crafts._InPublications,_97._Lawrence,_Kan.:_Haskell_Institute._https://ehrafworldcultures.yale.edu/document?id=nm09_011.	42	With the coming of the traders, the industries and domestic life of the New York Indians were revolutionized. The production of certain handicrafts was stimulated through the introduction of manufactured beads, yarns, colored silks and broadcloths, knives,needles, and other metal tools with which to carry on their work. The making of some native craft articles ceased altogether. Pottery died out.…	Needles included in toolkit	NA	Toolkit		-12.80000019	18	-159.4982024	62.50140692
Huron/Wendat	bone needle (no quotations)	bone	needle	eHRAF World Cultures	Eastern Woodlands	Trigger,_Bruce_G._1969._The_Huron_Farmers_of_the_North._InCase_Studies_in_Cultural_Anthropology,_xii,_130._New_York:_Holt,_Rinehart_and_Winston._https://ehrafworldcultures_yale_edu.libproxy.uwyo.edu/document?id=ng05_004.	34	"Chisels and rectangular axes and adzes were chipped and ground out of hard stones such as diorite and granite, but the Huron rarely gave them a careful finish. Scrapers and drills were made of chert, and small, triangular projectile points were manufactured out of the same material. Other projectile points were made of bone. Bone was also used to make harpoon points. These had several barbs on o…	General description of bone needles in toolkit	NA	Toolkit		-12.80000019	18	-159.4982024	62.50140692
Huron/Wendat	awl	unknown	awl	eHRAF World Cultures	Eastern Woodlands	Trigger,_Bruce_G._1976.The_Children_of_Aataentsic:_A_History_of_the_Huron_People_to_1660._Montreal_And_London:_McGill_Queens_University_Press._https://ehrafworldcultures.yale.edu/document?id=ng05_002.	242	The earliest sites have yielded only very small quantities of European trade goods. The Sopher, Benson, and McKenzie sites each contained only a few items. These include one iron celt, an ironawl, a copper knife, sheet brass, and beads made out of rolled sheets of brass and copper. No glass beads have been reported from these sites. Metal beads were probably manufactured from broken kettles, whic…	Trading	NA	Trading	European trading	-12.80000019	18	-159.4982024	62.50140692
Huron/Wendat	awl	bone	awl	eHRAF World Cultures	Eastern Woodlands	Trigger,_Bruce_G._1969._The_Huron_Farmers_of_the_North._InCase_Studies_in_Cultural_Anthropology,_xii,_130._New_York:_Holt,_Rinehart_and_Winston._https://ehrafworldcultures_yale_edu.libproxy.uwyo.edu/document?id=ng05_004.	34	"Besides cooking and tending to other household chores, the women ground the surplus corn into meal, which was traded for meat and skins with the northern Algonkians. The women also wove mats out of reeds and corn leaves, which they used to cover the doors and sleeping platforms of their houses. These mats were apparently not colored, like those of the Algonkians. Women also fashioned baskets out…	Use of bone awls to do most of the sewing of animal skins to create game Bagss, clothing, and tobacco pouches	Winter	Mats		-12.80000019	18	-159.4982024	62.50140692
Huron/Wendat	bone awl (no quotation)	bone	awl	eHRAF World Cultures	Eastern Woodlands	Trigger,_Bruce_G._1969._The_Huron_Farmers_of_the_North._InCase_Studies_in_Cultural_Anthropology,_xii,_130._New_York:_Holt,_Rinehart_and_Winston._https://ehrafworldcultures_yale_edu.libproxy.uwyo.edu/document?id=ng05_004.	34	"Chisels and rectangular axes and adzes were chipped and ground out of hard stones such as diorite and granite, but the Huron rarely gave them a careful finish. Scrapers and drills were made of chert, and small, triangular projectile points were manufactured out of the same material. Other projectile points were made of bone. Bone was also used to make harpoon points. These had several barbs on o…	General description of awls in toolkit	NA	Toolkit		-12.80000019	18	-159.4982024	62.50140692
Huron/Wendat	bone needle (no quotations)	bone	needle	eHRAF World Cultures	Eastern Woodlands	Heidenreich,_Conrad_E._1978._Huron._InHandbook_of_North_American_Indians._Northeast,_v._15:368_88._Washington,_D.C.:_Smithsonian_Institution?:_For_sale_by_the_Supt._of_Docs.,_U.S._G.P.O._https://ehrafworldcultures_yale_edu.libproxy.uwyo.edu/document?id=ng05_006.	383	"Other manufactured items included a variety of bone tools such as awls, needles, combs, and hide fleshers; beads made of bird bones, red slate, shell, stone, and turtleshell; and domestic tools such as stone and wooden mortars and grinders."	Bone needle included in toolkit	NA	Toolkit		-12.80000019	18	-159.4982024	62.50140692
Huron/Wendat	bone awl (no quotation)	bone	awl	eHRAF World Cultures	Eastern Woodlands	Kinietz,_W._Vernon_(William_Vernon)._1940._Huron._InThe_Indians_of_the_Western_Great_Lakes_1615_1760,_iv_v,_1_160,_330_38._Ann_Arbor:_University_of_Michigan_Press._https://ehrafworldcultures_yale_edu.libproxy.uwyo.edu/document?id=ng05_005.	90	"Soon after the child was born its mother pierced its ears with an awl or a fish bone and then put in a quill or some other thing to keep the hole open, afterward hanging some porcelain beads or other trinkets there, and also around the neck of the infant. Some women had the custom of making the infant swallow some grease or oil as soon as it was born. 200 200 Ibid. , p. 168; Histoire , pp. 326 2…	Awl used to pierce a child's ears	NA	Piercing		-12.80000019	18	-159.4982024	62.50140692
Huron/Wendat	needle	unknown	needle	eHRAF World Cultures	Eastern Woodlands	Tooker,_Elisabeth._1964._An_Ethnography_of_the_Huron_Indians,_1615_1649._InBulletin,_iv,_183._Washington,_D.C.:_U.S._Government_Printing_Office._https://ehrafworldcultures.yale.edu/document?id=ng05_001.	15	As among the Hurons, the basic Neutral garment was a skin. According to the Jesuits, the Neutral men were less modest than the Huron: many did not use the breechcloth and others used it “in such a way that with great difficulty is that concealed which should not be seen.” The women were ordinarily clothed from at least the waist to at least the knees. The skins were dressed with much care and ski…	Tattooing face, neck, breasts, or some other body part with a needle.	NA	Tattooing		-12.80000019	18	-159.4982024	62.50140692
Huron/Wendat	needle	unknown	needle	eHRAF World Cultures	Eastern Woodlands	Kinietz,_W._Vernon_(William_Vernon)._1940._Huron._InThe_Indians_of_the_Western_Great_Lakes_1615_1760,_iv_v,_1_160,_330_38._Ann_Arbor:_University_of_Michigan_Press._https://ehrafworldcultures.yale.edu/document?id=ng05_005.	14	But those who paint themselves permanently do so with extreme pain,—using, for this purpose,needles, sharp awls, or piercing thorns, with which they perforate, or have others perforate, the skin. Thus they form on the face, the neck, the breast, or some other part of the body, some animal or monster,—for instance, an Eagle, a Serpent, a Dragon, or any other figure which they prefer; and then, tra…	Tattooing using a needle	NA	Tattooing		-12.80000019	18	-159.4982024	62.50140692
Huron/Wendat	awl	unknown	awl	eHRAF World Cultures	Eastern Woodlands	Tooker,_Elisabeth._1964._An_Ethnography_of_the_Huron_Indians,_1615_1649._InBulletin,_iv,_183._Washington,_D.C.:_U.S._Government_Printing_Office._https://ehrafworldcultures.yale.edu/document?id=ng05_001.	123	After the child was born, the mother pierced its ears with anawlor fish bone and put in it the quill of a feather or other object to keep the hole open. Later, wampum beads or other things were suspended from it and hung around the neck of the child, however small it might be. Some made the child swallow grease or oil as soon as it was born (S 127).	Awl used for piercing ears	NA	Piercing		-12.80000019	18	-159.4982024	62.50140692
Huron/Wendat	needle	unknown	needle	eHRAF World Cultures	Eastern Woodlands	Morgan,_Lewis_Henry,_and_Herbert_M._Lloyd._1901.League_of_the_Ho_De_No_Sau_Nee_or_Iroquois._Vol._II._New_York:_Dodd,_Mead_and_Company._https://ehrafworldcultures.yale.edu/document?id=nm09_002.	46,52	A The Iroquols women Analyst The modern female costume of the Iroquois is both striking and graceful. Some of them would excite admiration by the exactness of their adjustment and the delicacy, even brilliancy of their bead work embroidery. They use, to this day, the same articles of apparel in form and fashion, as in ancient times, but they have substituted materials of foreign manufacture. (114…	Use of needle to pursue beadwork embroidery for clothing	NA	Beadwork		-12.80000019	18	-159.4982024	62.50140692
Huron/Wendat	awl	metal	awl	eHRAF World Cultures	Eastern Woodlands	Kinietz,_W._Vernon_(William_Vernon)._1940._Huron._InThe_Indians_of_the_Western_Great_Lakes_1615_1760,_iv_v,_1_160,_330_38._Ann_Arbor:_University_of_Michigan_Press._https://ehrafworldcultures_yale_edu.libproxy.uwyo.edu/document?id=ng05_005.	1057	The main sources on which a description of seventeenth century Huron culture must depend are the accounts of Samuel de Champlain (Biggar 1922 36), based on a nine months visit to Huronia in 1615; Gabriel Sagard (Wrong 1939), a Recollect father who spent the year 1623 24 among the Huron; and the yearly reports of the Jesuit priests on the Huron, which extend from 1635 until the dispersal of this t…	Awl included in toolkit, from the French	NA	Toolkit		-12.80000019	18	-159.4982024	62.50140692
Huron/Wendat	awl	unknown	awl	eHRAF World Cultures	Eastern Woodlands	Kinietz,_W._Vernon_(William_Vernon)._1940._Huron._InThe_Indians_of_the_Western_Great_Lakes_1615_1760,_iv_v,_1_160,_330_38._Ann_Arbor:_University_of_Michigan_Press._https://ehrafworldcultures_yale_edu.libproxy.uwyo.edu/document?id=ng05_005.	14	But those who paint themselves permanently do so with extreme pain,—using, for this purpose, needles, sharpawls, or piercing thorns, with which they perforate, or have others perforate, the skin. Thus they form on the face, the neck, the breast, or some other part of the body, some animal or monster,—for instance, an Eagle, a Serpent, a Dragon, or any other figure which they prefer; and then, tra…	Awl used for tattooing	NA	Tattooing		-12.80000019	18	-159.4982024	62.50140692
Huron/Wendat	awl	bone	awl	eHRAF World Cultures	Eastern Woodlands	Trigger,_Bruce_G._1969._The_Huron_Farmers_of_the_North._InCase_Studies_in_Cultural_Anthropology,_xii,_130._New_York:_Holt,_Rinehart_and_Winston._https://ehrafworldcultures_yale_edu.libproxy.uwyo.edu/document?id=ng05_004.	34	"Besides cooking and tending to other household chores, the women ground the surplus corn into meal, which was traded for meat and skins with the northern Algonkians. The women also wove mats out of reeds and corn leaves, which they used to cover the doors and sleeping platforms of their houses. These mats were apparently not colored, like those of the Algonkians. Women also fashioned baskets out…	Use of bone awls to do most of the sewing of animal skins to create game Bagss, clothing, and tobacco pouches	Winter	Shelter		-12.80000019	18	-159.4982024	62.50140692
Huron/Wendat	awl	bone	awl	eHRAF World Cultures	Eastern Woodlands	Trigger,_Bruce_G._1969._The_Huron_Farmers_of_the_North._InCase_Studies_in_Cultural_Anthropology,_xii,_130._New_York:_Holt,_Rinehart_and_Winston._https://ehrafworldcultures_yale_edu.libproxy.uwyo.edu/document?id=ng05_004.	34	"Besides cooking and tending to other household chores, the women ground the surplus corn into meal, which was traded for meat and skins with the northern Algonkians. The women also wove mats out of reeds and corn leaves, which they used to cover the doors and sleeping platforms of their houses. These mats were apparently not colored, like those of the Algonkians. Women also fashioned baskets out…	Use of bone awls to do most of the sewing of animal skins to create game Bagss, clothing, and tobacco pouches	Winter	Fishing	Nets	-12.80000019	18	-159.4982024	62.50140692
Huron/Wendat	needle	metal	needle	eHRAF World Cultures	Eastern Woodlands	Speck,_Frank_Gouldsmith._1945._The_Iroquois:_A_Study_in_Cultural_Evolution._InBulletin,_94._Detroit,_Mich.:_Cranbrook_Institute_of_Science._https://ehrafworldcultures.yale.edu/document?id=nm09_008.	43	MOOSE HAIR DECORATED BIRCH BARK Great skill was shown by the Indian women who in past years made thousands of such items for the whites as these dyed moose hair and sweet grass decorated bark objects. It is presumed that work of this type was never done until steelneedleswere available to the Indians and the convents taught the Indian girls the technique of such embroidery. This group is presumab…	Creation of moose hair decorated birch bark. This was not possible prior to the steel needles	NA	Decorated Birch Bark		-12.80000019	18	-159.4982024	62.50140692
Huron/Wendat	bone awl (no quotation)	bone	awl	eHRAF World Cultures	Eastern Woodlands	Trigger,_Bruce_G._1969._The_Huron_Farmers_of_the_North._InCase_Studies_in_Cultural_Anthropology,_xii,_130._New_York:_Holt,_Rinehart_and_Winston._https://ehrafworldcultures_yale_edu.libproxy.uwyo.edu/document?id=ng05_004.	34	"Besides cooking and tending to other household chores, the women ground the surplus corn into meal, which was traded for meat and skins with the northern Algonkians. The women also wove mats out of reeds and corn leaves, which they used to cover the doors and sleeping platforms of their houses. These mats were apparently not colored, like those of the Algonkians. Women also fashioned baskets out…	Use of bone awls to do most of the sewing of animal skins to create game Bagss, clothing, and tobacco pouches	Winter	Clothing		-12.80000019	18	-159.4982024	62.50140692
Huron/Wendat	needle	wood	needle	eHRAF World Cultures	Eastern Woodlands	Speck,_Frank_G._(Frank_Gouldsmith)._1911._Notes_on_the_Material_Culture_of_the_Huron.American_AnthropologistVol._13_(2):_208_28._https://ehrafworldcultures.yale.edu/document?id=ng05_011.	223	The snowshoe tools, separately described, include, besides the crooked knife, and awl, a woodenneedleabout three inches long with an eye in the center, a caribou tibia sharpened at one end, mesh punch and a simple mesh gauge of wood for spacing the openings in snowshoe netting between the front bar and center net.	Snowshoes	NA	Snowshoes		-12.80000019	18	-159.4982024	62.50140692
Huron/Wendat	needle	unknown	needle	eHRAF World Cultures	Eastern Woodlands	Trigger,_Bruce_G._1976.The_Children_of_Aataentsic:_A_History_of_the_Huron_People_to_1660._Montreal_And_London:_McGill_Queens_University_Press._https://ehrafworldcultures.yale.edu/document?id=ng05_002.	536	Even more varied were the means by which the Huron imagined that the Jesuits were practising their witchcraft. The sugar that the Jesuits gave to the sick was an obvious means of injecting charms into victims; therefore Tsondacouané and other shamans warned the Huron not to allow themselves to be fed this “French snow” (14:51). Such warnings were extended to all the food and drugs that the Jesuit…	Thought that Huron children are dying because they took children, or a picture of a child, into the forest and stabbed them with a needle	NA	Belief		-12.80000019	18	-159.4982024	62.50140692
Huron/Wendat	bone awl (no quotation)	bone	awl	eHRAF World Cultures	Eastern Woodlands	Heidenreich,_Conrad_E._1978._Huron._InHandbook_of_North_American_Indians._Northeast,_v._15:368_88._Washington,_D.C.:_Smithsonian_Institution?:_For_sale_by_the_Supt._of_Docs.,_U.S._G.P.O._https://ehrafworldcultures_yale_edu.libproxy.uwyo.edu/document?id=ng05_006.	383	"Other manufactured items included a variety of bone tools such as awls, needles, combs, and hide fleshers; beads made of bird bones, red slate, shell, stone, and turtleshell; and domestic tools such as stone and wooden mortars and grinders."	Awls included in tookit made from bone	NA	Toolkit		-12.80000019	18	-159.4982024	62.50140692
Huron/Wendat	needle	unknown	needle	eHRAF World Cultures	Eastern Woodlands	Speck,_Frank_G._(Frank_Gouldsmith)._1911._Notes_on_the_Material_Culture_of_the_Huron.American_AnthropologistVol._13_(2):_208_28._https://ehrafworldcultures.yale.edu/document?id=ng05_011.	219	When there are snowshoes to be netted, or filled as they say, some men assemble and sit in a circle near the fire, each man with his pail of water containing skins of babiche, his tools—crooked knife, snowshoeneedle, and mesh punch and block—and the frames on the floor about him. Winter, during the early part of the season, is the favorite time. Pipes and tobacco are also indispensable for the oc…	Snowshoes	Winter	Snowshoes		-12.80000019	18	-159.4982024	62.50140692
Huron/Wendat	awl	metal	awl	eHRAF World Cultures	Eastern Woodlands	Trigger,_Bruce_G._1976.The_Children_of_Aataentsic:_A_History_of_the_Huron_People_to_1660._Montreal_And_London:_McGill_Queens_University_Press._https://ehrafworldcultures.yale.edu/document?id=ng05_002.	409	Ironawlsare common in Huron sites of the historic period. At least some of them were probably used to punch holes in scraps of brass and copper (Latta 1971:127), but it seems likely that metalawlswere used mainly as drills and for working wood and bone. As such, they fall into the general category of Huron cutting tools. The popularity of iron knives and axes is not difficult to explain. The kniv…	Awls used as drills and for working bone and wood	NA	Wood Working		-12.80000019	18	-159.4982024	62.50140692
Huron/Wendat	needle	unknown	needle	eHRAF World Cultures	Eastern Woodlands	Morgan,_Lewis_Henry,_and_Herbert_M._Lloyd._1901.League_of_the_Ho_De_No_Sau_Nee_or_Iroquois._Vol._II._New_York:_Dodd,_Mead_and_Company._https://ehrafworldcultures.yale.edu/document?id=nm09_002.	46,52	A The Iroquols women Analyst The modern female costume of the Iroquois is both striking and graceful. Some of them would excite admiration by the exactness of their adjustment and the delicacy, even brilliancy of their bead work embroidery. They use, to this day, the same articles of apparel in form and fashion, as in ancient times, but they have substituted materials of foreign manufacture. (114…	Use of needle to pursue beadwork embroidery for clothing	NA	Clothing		-12.80000019	18	-159.4982024	62.50140692
Huron/Wendat	awl	bone	awl	eHRAF World Cultures	Eastern Woodlands	Trigger,_Bruce_G._1969._The_Huron_Farmers_of_the_North._InCase_Studies_in_Cultural_Anthropology,_xii,_130._New_York:_Holt,_Rinehart_and_Winston._https://ehrafworldcultures_yale_edu.libproxy.uwyo.edu/document?id=ng05_004.	34	"Besides cooking and tending to other household chores, the women ground the surplus corn into meal, which was traded for meat and skins with the northern Algonkians. The women also wove mats out of reeds and corn leaves, which they used to cover the doors and sleeping platforms of their houses. These mats were apparently not colored, like those of the Algonkians. Women also fashioned baskets out…	Use of bone awls to do most of the sewing of animal skins to create game Bagss, clothing, and tobacco pouches	Winter	Baskets		-12.80000019	18	-159.4982024	62.50140692
Huron/Wendat	awl	metal	awl	eHRAF World Cultures	Eastern Woodlands	Trigger,_Bruce_G._1976.The_Children_of_Aataentsic:_A_History_of_the_Huron_People_to_1660._Montreal_And_London:_McGill_Queens_University_Press._https://ehrafworldcultures.yale.edu/document?id=ng05_002.	409	Ironawlsare common in Huron sites of the historic period. At least some of them were probably used to punch holes in scraps of brass and copper (Latta 1971:127), but it seems likely that metalawlswere used mainly as drills and for working wood and bone. As such, they fall into the general category of Huron cutting tools. The popularity of iron knives and axes is not difficult to explain. The kniv…	Awls used as drills and for working bone and wood	NA	Drilling		-12.80000019	18	-159.4982024	62.50140692
Huron/Wendat	awl	bone	awl	eHRAF World Cultures	Eastern Woodlands	Trigger,_Bruce_G._1969._The_Huron_Farmers_of_the_North._InCase_Studies_in_Cultural_Anthropology,_xii,_130._New_York:_Holt,_Rinehart_and_Winston._https://ehrafworldcultures_yale_edu.libproxy.uwyo.edu/document?id=ng05_004.	34	"Besides cooking and tending to other household chores, the women ground the surplus corn into meal, which was traded for meat and skins with the northern Algonkians. The women also wove mats out of reeds and corn leaves, which they used to cover the doors and sleeping platforms of their houses. These mats were apparently not colored, like those of the Algonkians. Women also fashioned baskets out…	Use of bone awls to do most of the sewing of animal skins to create game Bagss, clothing, and tobacco pouches	Winter	Jewlery		-12.80000019	18	-159.4982024	62.50140692
Huron/Wendat	awl	metal	awl	eHRAF World Cultures	Eastern Woodlands	Trigger,_Bruce_G._1976.The_Children_of_Aataentsic:_A_History_of_the_Huron_People_to_1660._Montreal_And_London:_McGill_Queens_University_Press._https://ehrafworldcultures.yale.edu/document?id=ng05_002.	409	Ironawlsare common in Huron sites of the historic period. At least some of them were probably used to punch holes in scraps of brass and copper (Latta 1971:127), but it seems likely that metalawlswere used mainly as drills and for working wood and bone. As such, they fall into the general category of Huron cutting tools. The popularity of iron knives and axes is not difficult to explain. The kniv…	Awls used as drills and for working bone and wood	NA	Bone Working		-12.80000019	18	-159.4982024	62.50140692
Ingalik	"bone needle"	bone	needle	eHRAF World Cultures	Arctic and Subarctic	Osgood,_Cornelius._1958._Ingalik_Social_Culture._InYale_University_Publications_in_Anthropology,_289._New_Haven:_Published_for_the_Dept._of_Anthropology,_Yale_University,_by_The_Yale_University_Press._https://ehrafworldcultures.yale.edu/document?id=na08_002.	229	"Snow blindness.Snow blindness. One of the most painful tribulations of northern people results from the effect of sunlight reflected by the spring snow on the ice. One treatment is the application of heat. This may be accomplished by holding the head over a pot of fish eggs which are cooking. Surgery may be attempted in order to remove the “blood vein.” A woman does this, females being more accu…	Surgery to remove the "blood vein", using a bone needle	Winter	Medical	Surgery	-21.89999962	9	-57.9937138	53.02559438
Ingalik	"bone needle"	bone	needle	eHRAF World Cultures	Arctic and Subarctic	Osgood,_Cornelius._1958._Ingalik_Social_Culture._InYale_University_Publications_in_Anthropology,_289._New_Haven:_Published_for_the_Dept._of_Anthropology,_Yale_University,_by_The_Yale_University_Press._https://ehrafworldcultures.yale.edu/document?id=na08_002.	229	"Boils. Boils. The common boil is treated by applying a small piece of rabbit skin about the size of a thumbnail. The skin is simply moistened in the mouth and stuck over the sore. This is thought to make the boil come to a head because of the warmth of the rabbit skin. After the boil has broken, another piece of rabbit skin is applied just as though it were a wad of cotton. A boil may also be tr…	Lancing a boil with a bone needle	NA	Medical	Boil	-21.89999962	9	-57.9937138	53.02559438
Ingalik	awl	unknown	awl	eHRAF World Cultures	Arctic and Subarctic	Osgood,_Cornelius._1970._Ingalik_Material_Culture._InYale_University_Publications_in_Anthropology,_500._New_Haven:_Human_Relations_Area_Files_Press._https://ehrafworldcultures.yale.edu/document?id=na08_001.	56 57	The material culture has been divided into three hundred and thirty nine items. Using the same data, there might have been a good many more or considerably less. How can one decide what should be considered a variation and what a separate item? One can select as arbiter the form or the function or a number of other equally applicable aspects and proceed with a great singleness of purpose, but the…	Awl used in sewing and puncturing skin	NA	Tattooing		-21.89999962	9	-57.9937138	53.02559438
Ingalik	awl	unknown	awl	eHRAF World Cultures	Arctic and Subarctic	Osgood,_Cornelius._1958._Ingalik_Social_Culture._InYale_University_Publications_in_Anthropology,_289._New_Haven:_Published_for_the_Dept._of_Anthropology,_Yale_University,_by_The_Yale_University_Press._https://ehrafworldcultures.yale.edu/document?id=na08_002.	70	The boy sits on the kashim floor with his legs out. Three men hold his head while the surgeon removes theawlfrom the piece of skin in which it is wrapped. Then he draws the boy's lips away from his teeth and punches theawlthrough the flesh by rocking it back and forth with its point in the general direction of the top of the patient's head. Blood runs all over during the process, and a boy may cr…	Labret piercing	NA	Piercing		-21.89999962	9	-57.9937138	53.02559438
Ingalik	"bone needle"	bone	needle	eHRAF World Cultures	Arctic and Subarctic	Osgood,_Cornelius._1970._Ingalik_Material_Culture._InYale_University_Publications_in_Anthropology,_500._New_Haven:_Human_Relations_Area_Files_Press._https://ehrafworldcultures.yale.edu/document?id=na08_001.	188	"Bone needle: The same operation for snow blindness as described may be performed by using a bone needle instead of a beaver tooth."	Bone needle to perform eye surgery for snow blindness	Winter	Medical	Surgery	-21.89999962	9	-57.9937138	53.02559438
Ingalik	awl	unknown	awl	eHRAF World Cultures	Arctic and Subarctic	Osgood,_Cornelius._1958._Ingalik_Social_Culture._InYale_University_Publications_in_Anthropology,_289._New_Haven:_Published_for_the_Dept._of_Anthropology,_Yale_University,_by_The_Yale_University_Press._https://ehrafworldcultures.yale.edu/document?id=na08_002.	258	Apart from intangible dangers, children may cause some realistic annoyance to their parents by their selection of playthings. For instance, a child may borrow one of the family's large wood urine bowls and use it as a toboggan in which to slide down a snow covered hill. This is a delightful pastime no doubt for the child, but it also opens up the bottom of the bowl which ruins it for use as a sto…	Awl used as toy	NA	Child's play		-21.89999962	9	-57.9937138	53.02559438
Ingalik	"bone needle"	bone	needle	eHRAF World Cultures	Arctic and Subarctic	Osgood,_Cornelius._1970._Ingalik_Material_Culture._InYale_University_Publications_in_Anthropology,_500._New_Haven:_Human_Relations_Area_Files_Press._https://ehrafworldcultures.yale.edu/document?id=na08_001.	73	"A piece of line may be fastened through a hole in the proximal end of a sewing awl, but this is rare. Such an awl is used principally when traveling. The awl has no eye. Sometimes little girls have sewing awls made from bird bills (e.g., snipe or sea gull) set into wood handles. A woman generally owns a large sewing awl and a small one. There is no decoration."	Description of awls with no eye created from bird bills, used for sewing and has no decoration	NA	Toolkit		-21.89999962	9	-57.9937138	53.02559438
Ingalik	awl	unknown	awl	eHRAF World Cultures	Arctic and Subarctic	Osgood,_Cornelius._1970._Ingalik_Material_Culture._InYale_University_Publications_in_Anthropology,_500._New_Haven:_Human_Relations_Area_Files_Press._https://ehrafworldcultures.yale.edu/document?id=na08_001.	56	The material culture has been divided into three hundred and thirty nine items. Using the same data, there might have been a good many more or considerably less. How can one decide what should be considered a variation and what a separate item? One can select as arbiter the form or the function or a number of other equally applicable aspects and proceed with a great singleness of purpose, but the…	Awl used in sewing and puncturing skin	NA	Clothing		-21.89999962	9	-57.9937138	53.02559438
Ingalik	needle	unknown	needle	eHRAF World Cultures	Arctic and Subarctic	Osgood,_Cornelius._1959._Ingalik_Mental_Culture._InYale_University_Publications_in_Anthropology,_195._New_Haven:_Dept._of_Anthropology,_Yale_University._https://ehrafworldcultures.yale.edu/document?id=na08_003.	150	The people went out and returned with all kinds of presents making a big pile of them. One fellow brought in a long line. Then they took off the new wife's boots and stuckneedlesinto the flesh of her feet. She was so fat that she felt nothing. Then the men took her by the arms and carried her to a place not far from the upper Kuskokwim River where there was a deep hole about the size of an excava…	Needle involved in the origin story of shell beads	NA	Storytelling	Origin Story	-21.89999962	9	-57.9937138	53.02559438
Ingalik	"bone needle"	bone	needle	eHRAF World Cultures	Arctic and Subarctic	Nelson,_Edward_William,_and_James_W._VanStone._1978._E._W._Nelsons_Notes_on_the_Indians_of_the_Yukon_and_Innoko_Rivers,_Alaska._InFieldiana?:_Anthropology?;_Publication_(Field_Museum_of_Natural_History),_v._70;_1281:xi,_80._Chicago:_Field_Museum_of_Natural_History._https://ehrafworldcultures.yale.edu/document?id=na08_006.	52	"The latter ate them up at once and then began to fawn upon Raven and made no effort to stop him from going into the house. When he came to the end of the dark entrance passage he felt about for a door and could find nothing but a narrow crevice. Into this crack Raven put his bill and, after thinking a while, he raised his hand and struck himself a sharp blow on the back of the head. When he did …	Myth of a Raven, who raised his hand and struck himself a sharp blow on the back of the head. When he did this he turned into a bone needle and he fell to the floor.	NA	Storytelling		-21.89999962	9	-57.9937138	53.02559438
Ingalik	"bone needle"	bone	needle	eHRAF World Cultures	Arctic and Subarctic	Osgood,_Cornelius._1959._Ingalik_Mental_Culture._InYale_University_Publications_in_Anthropology,_195._New_Haven:_Dept._of_Anthropology,_Yale_University._https://ehrafworldcultures.yale.edu/document?id=na08_003.	124	"Next there is a group of “lucky songs,” the power in which is derived from the various kinds of spirits of natural elements….Earthquake “song.” Only a few people have this one and they “sing” it when the earth quakes, at the same time jabbing a bone needle into the earth all around.	A series of lucky songs, with one of them being the earthquake song. They sing it and jab a bone needle into the earth when the earth quakes.	NA	Ceremony or Ritual		-21.89999962	9	-57.9937138	53.02559438
Ingalik	awl	bone	awl	eHRAF World Cultures	Arctic and Subarctic	Snow,_Jeanne_H._1981._Ingalik._InHandbook_of_North_American_Indians._Subarctic,_Vol._6:602_17._Washington,_D._C.:_Smithsonian_Institution?:_For_sale_by_the_Supt._of_Docs.,_U.S._G._P._O._https://ehrafworldcultures.yale.edu/document?id=na08_004.	611	"Subsistence and fur procurement equipment bow and arrow complex plain bow, sinew back bow (rare); blunt bird arrows; detachable point arrows; multi tipped arrows; bone fore shafts; arrow, 2 or 3 rows of feathers; Mediterranean arrow release; underarm quiver knives notched stone ulu; stone skinning knife; stone wood trimming knife; caribou horn knife; wood snow knife club; lance; bear spear snare…	Description of "cut bone awl". In the context of toolkits, clothing, and shelter	NA	Shelter		-21.89999962	9	-57.9937138	53.02559438
Ingalik	awl	unknown	awl	eHRAF World Cultures	Arctic and Subarctic	Osgood,_Cornelius._1959._Ingalik_Mental_Culture._InYale_University_Publications_in_Anthropology,_195._New_Haven:_Dept._of_Anthropology,_Yale_University._https://ehrafworldcultures.yale.edu/document?id=na08_003.	114	The place was divested of monsters after two boys were lost there in a canoe. An old man went and found fragments of their craft. The people decided something had to be done and two old women said they would try. Two men took them in a traveling canoe up the Yukon side. Each of the women had anawl. The men put them on the beach and the women went over the bank between the two rivers poking the gr…	Awl used for magical songs	NA	Ceremony or Ritual		-21.89999962	9	-57.9937138	53.02559438
Ingalik	awl	bone	awl	eHRAF World Cultures	Arctic and Subarctic	Snow,_Jeanne_H._1981._Ingalik._InHandbook_of_North_American_Indians._Subarctic,_Vol._6:602_17._Washington,_D._C.:_Smithsonian_Institution?:_For_sale_by_the_Supt._of_Docs.,_U.S._G._P._O._https://ehrafworldcultures.yale.edu/document?id=na08_004.	611	"Subsistence and fur procurement equipment bow and arrow complex plain bow, sinew back bow (rare); blunt bird arrows; detachable point arrows; multi tipped arrows; bone fore shafts; arrow, 2 or 3 rows of feathers; Mediterranean arrow release; underarm quiver knives notched stone ulu; stone skinning knife; stone wood trimming knife; caribou horn knife; wood snow knife club; lance; bear spear snare…	Description of "cut bone awl". In the context of toolkits, clothing, and shelter	NA	Clothing		-21.89999962	9	-57.9937138	53.02559438
Ingalik	awl	unknown	awl	eHRAF World Cultures	Arctic and Subarctic	Osgood,_Cornelius._1958._Ingalik_Social_Culture._InYale_University_Publications_in_Anthropology,_289._New_Haven:_Published_for_the_Dept._of_Anthropology,_Yale_University,_by_The_Yale_University_Press._https://ehrafworldcultures.yale.edu/document?id=na08_002.	226	Passing from these occasions which certainly end in social involvements, it is notable that a man who obtains a wolf or wolverine skin will often give the tail to his favorite son who wears it on his belt. Also a girl will be supplied by either her mother or a favorite grandmother with a bead ornament to be worn through the septum of her nose. The perforation for the ornament is cut by a grandmot…	Awl used for piercing	NA	Piercing		-21.89999962	9	-57.9937138	53.02559438
Ingalik	needle	unknown	needle	eHRAF World Cultures	Arctic and Subarctic	Osgood,_Cornelius._1958._Ingalik_Social_Culture._InYale_University_Publications_in_Anthropology,_289._New_Haven:_Published_for_the_Dept._of_Anthropology,_Yale_University,_by_The_Yale_University_Press._https://ehrafworldcultures.yale.edu/document?id=na08_002.	156	When a death has occurred at some place distant from home, the accompanying relatives stop at the edge of their village when they return. There they will wail. There also they may take off their upper garments and abuse themselves as visible evidence of their sorrow. Both men and women may thrust bone skewers through the muscles of their arms. Men may likewise insert such aneedleunder the skin of…	Needle inserted under the skin of the forehead close to the hairline for death ritual/mourning	NA	Ceremony or Ritual		-21.89999962	9	-57.9937138	53.02559438
Ingalik	"bone needle"	bone	needle	eHRAF World Cultures	Arctic and Subarctic	Osgood,_Cornelius._1959._Ingalik_Mental_Culture._InYale_University_Publications_in_Anthropology,_195._New_Haven:_Dept._of_Anthropology,_Yale_University._https://ehrafworldcultures.yale.edu/document?id=na08_003.	124	"Next there is a group of “lucky songs,” the power in which is derived from the various kinds of spirits of natural elements….Earthquake “song.” Only a few people have this one and they “sing” it when the earth quakes, at the same time jabbing a bone needle into the earth all around.	A series of lucky songs, with one of them being the earthquake song. They sing it and jab a bone needle into the earth when the earth quakes.	NA	Magic		-21.89999962	9	-57.9937138	53.02559438
Ingalik	awl	bone	awl	eHRAF World Cultures	Arctic and Subarctic	Osgood,_Cornelius._1959._Ingalik_Mental_Culture._InYale_University_Publications_in_Anthropology,_195._New_Haven:_Dept._of_Anthropology,_Yale_University._https://ehrafworldcultures.yale.edu/document?id=na08_003.	85	FIG. 6. Various Elements of Ingalik Design. (See facing page for explanation.) EXPLANATION OF FIGURE 6: A, Ceremonial pack line bone (length 1½ inches). Made from a caribou leg bone. The dots and circles are incised (the large dots, deeply) and colored with charcoal. Two holes provide for fastening of the line (50140). B, Wood top (diameter 3¾ inches). With gray, penciled rings slightly outlined …	Labret awl of caribou bone	NA	Piercing		-21.89999962	9	-57.9937138	53.02559438
Ingalik	needle	unknown	needle	eHRAF World Cultures	Arctic and Subarctic	Osgood,_Cornelius._1958._Ingalik_Social_Culture._InYale_University_Publications_in_Anthropology,_289._New_Haven:_Published_for_the_Dept._of_Anthropology,_Yale_University,_by_The_Yale_University_Press._https://ehrafworldcultures.yale.edu/document?id=na08_002.	161	Besides the floor, one can see as his eyes adjust to the dim light that the normal surface of the ground provides a ledge all the way around the interior of the house, especially at the front where the distance exposed amounts to several feet and even more at the rear where there is room enough for a person to stretch out. On the front ledge, at each side of the door a shelf is constructed betwee…	General sewing with a needle	NA	Toolkit		-21.89999962	9	-57.9937138	53.02559438
Ingalik	awl	unknown	awl	eHRAF World Cultures	Arctic and Subarctic	Osgood,_Cornelius._1959._Ingalik_Mental_Culture._InYale_University_Publications_in_Anthropology,_195._New_Haven:_Dept._of_Anthropology,_Yale_University._https://ehrafworldcultures.yale.edu/document?id=na08_003.	87	Almost as prestigious for an artist is painting. Such work is done mostly on wood by men. Incised lines with bone, however, may be filled with paint, examples of the latter work being found on pack line “buttons” and labretawls( Fig. 6, A and G ). Painted decoration, although carried out by men, not infrequently appears on objects made for women. The painting is done with a small bunch of spruce …	Awl used for artwork	NA	Art		-21.89999962	9	-57.9937138	53.02559438
Ingalik	awl	bone	awl	eHRAF World Cultures	Arctic and Subarctic	Snow,_Jeanne_H._1981._Ingalik._InHandbook_of_North_American_Indians._Subarctic,_Vol._6:602_17._Washington,_D._C.:_Smithsonian_Institution?:_For_sale_by_the_Supt._of_Docs.,_U.S._G._P._O._https://ehrafworldcultures.yale.edu/document?id=na08_004.	611	"Subsistence and fur procurement equipment bow and arrow complex plain bow, sinew back bow (rare); blunt bird arrows; detachable point arrows; multi tipped arrows; bone fore shafts; arrow, 2 or 3 rows of feathers; Mediterranean arrow release; underarm quiver knives notched stone ulu; stone skinning knife; stone wood trimming knife; caribou horn knife; wood snow knife club; lance; bear spear snare…	Description of "cut bone awl". In the context of toolkits, clothing, and shelter	NA	Boat Covering		-21.89999962	9	-57.9937138	53.02559438
Ingalik	awl	unknown	awl	eHRAF World Cultures	Arctic and Subarctic	Osgood,_Cornelius._1958._Ingalik_Social_Culture._InYale_University_Publications_in_Anthropology,_289._New_Haven:_Published_for_the_Dept._of_Anthropology,_Yale_University,_by_The_Yale_University_Press._https://ehrafworldcultures.yale.edu/document?id=na08_002.	70	The “putting down” for labrets is always done on the last evening of the partner's potlatch. If the holes are not cut at the same time as the markings, this operation must take place on the following day. Between the times of marking and cutting, no decision is left to the boy and should he resist the operation, he will be held down if necessary. The cutting of the holes takes place in the kashim…	Labret piercing	NA	Piercing		-21.89999962	9	-57.9937138	53.02559438
Ingalik	awl	unknown	awl	eHRAF World Cultures	Arctic and Subarctic	Osgood,_Cornelius._1970._Ingalik_Material_Culture._InYale_University_Publications_in_Anthropology,_500._New_Haven:_Human_Relations_Area_Files_Press._https://ehrafworldcultures.yale.edu/document?id=na08_001.	65	Construction . A piece of spruce wood is burned and scraped with beaver tooth wood chisels and ground down with a grinding stone to form a pestle shaped handle, which fits the palm of the hand, about 6 inches long and 1¾ inches in diameter at the butt end. To make the blade, a caribou leg bone is shattered and a suitable piece selected, rectangular in cross section. It is ground down to a blunt p…	Man's awl construction	NA	Toolkit		-21.89999962	9	-57.9937138	53.02559438
Ingalik	awl	unknown	awl	eHRAF World Cultures	Arctic and Subarctic	Osgood,_Cornelius._1959._Ingalik_Mental_Culture._InYale_University_Publications_in_Anthropology,_195._New_Haven:_Dept._of_Anthropology,_Yale_University._https://ehrafworldcultures.yale.edu/document?id=na08_003.	114	The place was divested of monsters after two boys were lost there in a canoe. An old man went and found fragments of their craft. The people decided something had to be done and two old women said they would try. Two men took them in a traveling canoe up the Yukon side. Each of the women had anawl. The men put them on the beach and the women went over the bank between the two rivers poking the gr…	Awl used for magical songs	NA	Magic		-21.89999962	9	-57.9937138	53.02559438
Ingalik	awl	unknown	awl	eHRAF World Cultures	Arctic and Subarctic	Osgood,_Cornelius._1970._Ingalik_Material_Culture._InYale_University_Publications_in_Anthropology,_500._New_Haven:_Human_Relations_Area_Files_Press._https://ehrafworldcultures.yale.edu/document?id=na08_001.	63	Method of use . The method of stripping the bark is the same as employed with woman'sawl A.	Stripping bark with an awl	NA	Stripping Bark		-21.89999962	9	-57.9937138	53.02559438
Ingalik	awl	unknown	awl	eHRAF World Cultures	Arctic and Subarctic	Osgood,_Cornelius._1970._Ingalik_Material_Culture._InYale_University_Publications_in_Anthropology,_500._New_Haven:_Human_Relations_Area_Files_Press._https://ehrafworldcultures.yale.edu/document?id=na08_001.	64	dega z i, to go through . The name refers to the process of drilling for which theawlis used.	Used in drilling	NA	Drilling		-21.89999962	9	-57.9937138	53.02559438
Innu	"bone awl"	bone	awl	eHRAF World Cultures	Arctic and Subarctic	Speck,_Frank_G._(Frank_Gouldsmith)._1935._Naskapi,_the_Savage_Hunters_of_the_Labrador_Peninsula._InThe_Civilization_of_the_American_Indian,_248,_19_plates._Norman:_University_of_Oklahoma_Press._https://ehrafworldcultures.yale.edu/document?id=nh06_002.	108	"Bear bones are much in use for utensils. The leg bones are frequently made into skinning knives ( mits(?)wu'n ), and they are, in about half the cases, etched or engraved with lines and dots, because these figure in dream experiences resulting in the taking of game. The decorations are intended to please the owner's soul spirit, as we have seen. Snowshoe needles and bone awls also are made of be…	Description of tools created from the bones of bear, including bone awls. Description of bear bone as being symbolic and spiritual.	NA	Toolkit		-21.29999924	26	-77.57177847	42.5658301
Innu	awl	unknown	awl	eHRAF World Cultures	Arctic and Subarctic	Henriksen,_Georg._1973._Hunters_in_the_Barrens:_The_Naskapi_on_the_Edge_of_the_White_Mans_World._InNewfoundland_Social_and_Economic_Studies,_11,_130._St._JohnS:_Memorial_University_of_Newfoundland._https://ehrafworldcultures.yale.edu/document?id=nh06_019.	35	In effect, the Naskapi have a carefree attitude towards material possessions. They never put any effort into handling their equipment carefully so that it lasts longer. When they are on the move, they travel swiftly and are reluctant to waste time in ensuring their equipment against loss or damage. Sometimes they have to leave things behind on the trail to lighten the sled so that they can reach …	Spoon filed into an awl	NA	Toolkit	Spoon filed into an awl	-21.29999924	26	-77.57177847	42.5658301
[truncated: 690 more rows]
